# Supplementary material for: cis-Dichlorido­bis(trimethoxy­phos­phine)palladium(II) at 125 K
Source: Acta Crystallogr Sect E Struct Rep Online. 2009 Oct 17;65(Pt 11):m1391. doi: 10.1107/S1600536809041919 (PMC2971188; doi:10.1107/S1600536809041919)
Supplement: Supplementary file 1 [file e-65-m1391-sup1.cif]

##############################################################################
###                                                                        ###
###        Electronic paper (Acta Crystallographica Section E)             ###
###                                                                        ###
##############################################################################
#                                                                            #
# This CIF contains the data in a paper accepted for publication in Acta     #
# Crystallographica Section E. It conforms to the requirements of Notes      #
# for Authors for Section E, and has been peer reviewed under the auspices   #
# of the IUCr Commission on Journals.                                        #
#                                                                            #
# Full details of the Crystallographic Information File format               #
# are given in the paper "The Crystallographic Information File (CIF):       #
# a New Standard Archive File for Crystallography" by S. R. Hall, F. H.      #
# Allen and I. D. Brown [Acta Cryst. (1991), A47, 655-685].                  #
#                                                                            #
# The current version of the core CIF dictionary is obtainable from          #
# ftp://ftp.iucr.org/pub/cif_core.dic. The current version number is 2.4.    #
#                                                                            #
# Software is freely available for graphical display of the structure(s) in  #
# this CIF.  For information consult the CIF home page http://www.iucr.org/  #
# cif/home.html                                                              #
#                                                                            #
# This file may be used for bona fide research purposes within the           #
# scientific community so long as proper attribution is given to the journal # 
# article from which it was obtained.                                        #
#                                                                            #
##############################################################################
                                             
data_General
_audit_creation_method     'by CrystalStructure 3.8'
_journal_date_recd_electronic     2009-08-19
_journal_date_accepted     2009-10-13
_journal_name_full     'Acta Crystallographica, Section E'
_journal_year     2009
_journal_volume     65
_journal_issue     11
_journal_page_first     m1391
_journal_page_last     m1391
_journal_paper_category     QM
_journal_coeditor_code     FI2085
_publ_contact_author_name     'J Derek Woollins'
_publ_contact_author_address
;
Dept of Chemistry
University of St Andrews
St Andrews
KY16 9ST
Scotland
;
_publ_contact_author_email     'jdw3@st-and.ac.uk'
_publ_contact_author_fax     '44-1334-463384'
_publ_contact_author_phone     '44-1334-463861'
_publ_section_title
;
<i>cis</i>-Dichloridobis(trimethoxyphosphine)palladium(II) at 125K
;
loop_
    _publ_author_name
    _publ_author_footnote
    _publ_author_address
    'Slawin, Alexandra M. Z.' .
;
Department of Chemistry
University of St Andrews
St Andrews
KY16 9ST
Scotland
;
    'Waddell, Paul G.' .
;
Department of Chemistry
University of St Andrews
St Andrews
KY16 9ST
Scotland
;
    'Woollins, J. Derek' .
;
Department of Chemistry
University of St Andrews
St Andrews
KY16 9ST
Scotland
;
_publ_section_synopsis     .
data_I
_chemical_name_systematic
;
<i>cis</i>-Dichloridobis(trimethoxyphosphine)palladium(II)
;
_chemical_formula_moiety     'C6 H18 Cl2 O6 P2 Pd'
_chemical_formula_sum     'C6 H18 Cl2 O6 P2 Pd'
_chemical_formula_iupac     '[Pd Cl2 (C3 H9 O3 P)2]'
_chemical_formula_weight     425.46
_chemical_melting_point     ?
_symmetry_cell_setting     monoclinic
_symmetry_space_group_name_H-M     'C c'
_symmetry_space_group_name_Hall     'C -2yc'
loop_
    _symmetry_equiv_pos_site_id
    _symmetry_equiv_pos_as_xyz
    1 '+X,+Y,+Z'
    2 '+X,-Y,1/2+Z'
    3 '1/2+X,1/2+Y,+Z'
    4 '1/2+X,1/2-Y,1/2+Z'
_cell_length_a     6.8059(19)
_cell_length_b     16.897(5)
_cell_length_c     13.374(4)
_cell_angle_alpha     90.0000
_cell_angle_beta     100.086(7)
_cell_angle_gamma     90.0000
_cell_volume     1514.2(7)
_cell_formula_units_Z     4
_cell_measurement_reflns_used     7139
_cell_measurement_theta_min     3.1
_cell_measurement_theta_max     27.7
_cell_measurement_temperature     125.1
_exptl_crystal_description     'Chunk'
_exptl_crystal_colour     'Yellow'
_exptl_crystal_size_max     0.22
_exptl_crystal_size_mid     0.16
_exptl_crystal_size_min     0.13
_exptl_crystal_density_diffrn     1.866
_exptl_crystal_density_meas     ?
_exptl_crystal_density_method     'not measured'
_exptl_crystal_F_000     848.00
_exptl_absorpt_coefficient_mu     1.799
_exptl_absorpt_correction_type     multi-scan
_exptl_absorpt_process_details     '(ABSCOR; Higashi, 1995)'
_exptl_absorpt_correction_T_min     0.662
_exptl_absorpt_correction_T_max     0.791
_diffrn_ambient_temperature     125.1
_diffrn_radiation_type     'Mo K\a'
_diffrn_radiation_wavelength     0.71075
_diffrn_radiation_source     'fine-focus sealed tube'
_diffrn_radiation_monochromator     graphite
_diffrn_measurement_device_type     'Rigaku SCXmini'
_diffrn_measurement_method     \w
_diffrn_detector_area_resol_mean     6.85
_diffrn_reflns_number     6333
_diffrn_reflns_av_R_equivalents     0.072
_diffrn_reflns_theta_min     2.12
_diffrn_reflns_theta_max     25.35
_diffrn_reflns_theta_full     25.00
_diffrn_measured_fraction_theta_max     0.969
_diffrn_measured_fraction_theta_full     0.999
_diffrn_reflns_limit_h_min     -8
_diffrn_reflns_limit_h_max     8
_diffrn_reflns_limit_k_min     -20
_diffrn_reflns_limit_k_max     20
_diffrn_reflns_limit_l_min     -16
_diffrn_reflns_limit_l_max     16
_refine_special_details
;
Refinement was performed using all reflections. The weighted <i>R</i>-factor
(<i>wR</i>) and goodness of fit (<i>S</i>) are based on <i>F</i>^2^.
<i>R</i>-factor (gt) are based on <i>F</i>. The threshold expression of
<i>F</i>^2^ > 2.0 \s(<i>F</i>^2^) is used only for calculating <i>R</i>-factor
(gt).
;
_reflns_number_total     2639
_reflns_number_gt     2338
_reflns_threshold_expression     F^2^>2.0\s(F^2^)
_refine_ls_structure_factor_coef     Fsqd
_refine_ls_R_factor_gt     0.0540
_refine_ls_wR_factor_ref     0.0903
_refine_ls_goodness_of_fit_ref     1.074
_refine_ls_number_reflns     2639
_refine_ls_number_parameters     161
_refine_ls_hydrogen_treatment     constr
_refine_ls_weighting_scheme     calc
_refine_ls_weighting_details
  'w = 1/[\s\^2\^(Fo\^2\^)+(0.0247P)\^2\^+0.0000P] where P=(Fo\^2\^+2Fc\^2\^)/3'
_atom_sites_solution_hydrogens     geom
_atom_sites_solution_primary     direct
_refine_ls_shift/su_max     0.0000
_refine_diff_density_max     1.26
_refine_diff_density_min     -0.71
_refine_ls_extinction_method     none
_refine_ls_extinction_coef     ?
_refine_ls_abs_structure_details     'Flack,(1983), 1308 Friedel pairs'
_refine_ls_abs_structure_Flack     -0.01(5)
loop_
    _atom_type_symbol
    _atom_type_description
    _atom_type_scat_dispersion_real
    _atom_type_scat_dispersion_imag
    _atom_type_scat_source
    'C' 'C' 0.003 0.002
;
International Tables for Crystallography
(1992, Vol. C, Tables 4.2.6.8 and 6.1.1.4)
;
    'H' 'H' 0.000 0.000
;
International Tables for Crystallography
(1992, Vol. C, Table 6.1.1.4)
;
    'O' 'O' 0.011 0.006
;
International Tables for Crystallography
(1992, Vol. C, Tables 4.2.6.8 and 6.1.1.4)
;
    'P' 'P' 0.102 0.094
;
International Tables for Crystallography
(1992, Vol. C, Tables 4.2.6.8 and 6.1.1.4)
;
    'Cl' 'Cl' 0.148 0.159
;
International Tables for Crystallography
(1992, Vol. C, Tables 4.2.6.8 and 6.1.1.4)
;
    'Pd' 'Pd' -0.999 1.007
;
International Tables for Crystallography
(1992, Vol. C, Tables 4.2.6.8 and 6.1.1.4)
;
_computing_data_collection     'SCXmini (Rigaku, 2006)'
_computing_cell_refinement     'PROCESS-AUTO (Rigaku, 1998)'
_computing_data_reduction     'PROCESS-AUTO (Rigaku, 1998)'
_computing_structure_solution     'SHELXS-97 (Sheldrick, 2008)'
_computing_structure_refinement     'SHELXL-97 (Sheldrick, 2008)'
_computing_molecular_graphics     'Crystal Structure (Rigaku, 2006)'
_computing_publication_material     'Crystal Structure (Rigaku, 2006)'
loop_
    _atom_site_type_symbol
    _atom_site_label
    _atom_site_fract_x
    _atom_site_fract_y
    _atom_site_fract_z
    _atom_site_U_iso_or_equiv
    _atom_site_adp_type
    _atom_site_calc_flag
    _atom_site_refinement_flags
    _atom_site_occupancy
    _atom_site_disorder_assembly
    _atom_site_disorder_group
    Pd Pd(1) 0.50973(10) 0.10743(4) 0.45788(7) 0.01777(16) Uani d . 1.00 . .
    Cl Cl(1) 0.4602(3) 0.23766(14) 0.39555(17) 0.0298(6) Uani d . 1.00 . .
    Cl Cl(2) 0.2407(3) 0.06430(14) 0.33413(17) 0.0277(6) Uani d . 1.00 . .
    P P(1) 0.5605(3) -0.01677(14) 0.51540(16) 0.0183(5) Uani d . 1.00 . .
    P P(2) 0.7614(3) 0.15409(14) 0.57243(17) 0.0201(5) Uani d . 1.00 . .
    O O(1) 0.7314(8) -0.0612(3) 0.4734(4) 0.0215(14) Uani d . 1.00 . .
    O O(2) 0.3841(8) -0.0766(3) 0.4858(4) 0.0210(14) Uani d . 1.00 . .
    O O(3) 0.6237(9) -0.0227(3) 0.6348(4) 0.0252(15) Uani d . 1.00 . .
    O O(4) 0.9294(8) 0.0917(3) 0.6089(4) 0.0259(15) Uani d . 1.00 . .
    O O(5) 0.6928(8) 0.1816(3) 0.6740(4) 0.0267(15) Uani d . 1.00 . .
    O O(6) 0.8710(8) 0.2305(3) 0.5430(4) 0.0202(14) Uani d . 1.00 . .
    C C(1) 0.7285(16) -0.0650(6) 0.3643(6) 0.034(2) Uani d . 1.00 . .
    C C(2) 0.1966(14) -0.0676(5) 0.5230(7) 0.030(2) Uani d . 1.00 . .
    C C(3) 0.6711(15) -0.0993(5) 0.6843(7) 0.033(2) Uani d . 1.00 . .
    C C(4) 1.1106(14) 0.1149(5) 0.6777(7) 0.036(2) Uani d . 1.00 . .
    C C(5) 0.5731(15) 0.2526(5) 0.6788(6) 0.032(2) Uani d . 1.00 . .
    C C(6) 0.9618(13) 0.2290(5) 0.4527(8) 0.032(2) Uani d . 1.00 . .
    H H(1) 0.7662 -0.1183 0.3459 0.041 Uiso c R 1.00 . .
    H H(2) 0.8233 -0.0265 0.3455 0.041 Uiso c R 1.00 . .
    H H(3) 0.5939 -0.0527 0.3281 0.041 Uiso c R 1.00 . .
    H H(4) 0.2211 -0.0723 0.5972 0.037 Uiso c R 1.00 . .
    H H(5) 0.1031 -0.1090 0.4935 0.037 Uiso c R 1.00 . .
    H H(6) 0.1394 -0.0155 0.5034 0.037 Uiso c R 1.00 . .
    H H(7) 0.6000 -0.1045 0.7417 0.040 Uiso c R 1.00 . .
    H H(8) 0.8152 -0.1028 0.7089 0.040 Uiso c R 1.00 . .
    H H(9) 0.6298 -0.1419 0.6354 0.040 Uiso c R 1.00 . .
    H H(10) 1.2047 0.1387 0.6388 0.043 Uiso c R 1.00 . .
    H H(11) 1.1716 0.0681 0.7138 0.043 Uiso c R 1.00 . .
    H H(12) 1.0774 0.1534 0.7269 0.043 Uiso c R 1.00 . .
    H H(13) 0.6614 0.2980 0.6975 0.038 Uiso c R 1.00 . .
    H H(14) 0.4874 0.2454 0.7298 0.038 Uiso c R 1.00 . .
    H H(15) 0.4901 0.2621 0.6123 0.038 Uiso c R 1.00 . .
    H H(16) 1.0930 0.2546 0.4672 0.038 Uiso c R 1.00 . .
    H H(17) 0.8764 0.2575 0.3977 0.038 Uiso c R 1.00 . .
    H H(18) 0.9775 0.1740 0.4321 0.038 Uiso c R 1.00 . .
loop_
    _atom_site_aniso_label
    _atom_site_aniso_U_11
    _atom_site_aniso_U_22
    _atom_site_aniso_U_33
    _atom_site_aniso_U_12
    _atom_site_aniso_U_13
    _atom_site_aniso_U_23
    Pd(1) 0.0217(3) 0.0152(3) 0.0159(3) 0.0006(3) 0.0018(2) -0.0001(3)
    Cl(1) 0.0375(15) 0.0183(13) 0.0301(14) 0.0010(12) -0.0040(11) 0.0048(10)
    Cl(2) 0.0321(14) 0.0253(14) 0.0223(13) -0.0027(12) -0.0050(11) 0.0006(10)
    P(1) 0.0228(14) 0.0171(13) 0.0157(13) -0.0017(11) 0.0056(10) -0.0012(9)
    P(2) 0.0234(15) 0.0173(14) 0.0193(13) -0.0010(11) 0.0031(11) -0.0002(10)
    O(1) 0.031(3) 0.019(3) 0.014(3) 0.013(3) 0.003(2) 0.002(2)
    O(2) 0.024(3) 0.019(3) 0.020(3) 0.001(2) 0.004(2) 0.004(2)
    O(3) 0.038(4) 0.019(3) 0.016(3) 0.005(3) -0.002(2) 0.002(2)
    O(4) 0.021(3) 0.017(3) 0.037(3)  0.000(2) -0.003(3) -0.001(2)
    O(5) 0.036(4) 0.026(3) 0.019(3) 0.000(3) 0.006(2) -0.002(2)
    O(6) 0.025(3) 0.019(3) 0.017(3) 0.000(2) 0.005(2) 0.004(2)
    C(1) 0.050(7) 0.038(6) 0.014(5) 0.015(5) 0.006(5) -0.010(4)
    C(2) 0.030(6) 0.026(5) 0.036(6) -0.002(5) 0.008(4) -0.002(5)
    C(3) 0.046(6) 0.024(5) 0.030(5) 0.006(5) 0.006(4) -0.002(4)
    C(4) 0.026(5) 0.029(6) 0.047(6) 0.006(4) -0.007(4) 0.007(5)
    C(5) 0.045(6) 0.036(6) 0.016(5) -0.003(5) 0.011(4) -0.009(4)
    C(6) 0.037(8) 0.028(5) 0.033(5) -0.005(4) 0.013(5) -0.008(5)
_geom_special_details
;
ENTER SPECIAL DETAILS OF THE MOLECULAR GEOMETRY
;
loop_
    _geom_bond_atom_site_label_1
    _geom_bond_atom_site_label_2
    _geom_bond_site_symmetry_1
    _geom_bond_site_symmetry_2
    _geom_bond_distance
    _geom_bond_publ_flag
    Pd(1) Cl(1) . . 2.356(2) yes
    Pd(1) Cl(2) . . 2.358(2) yes
    Pd(1) P(1) . . 2.241(2) yes
    Pd(1) P(2) . . 2.233(2) yes
    P(1) O(1) . . 1.568(6) no
    P(1) O(2) . . 1.567(6) no
    P(1) O(3) . . 1.583(5) no
    P(2) O(4) . . 1.568(6) no
    P(2) O(5) . . 1.582(6) no
    P(2) O(6) . . 1.575(6) no
    O(1) C(1) . . 1.457(10) no
    O(2) C(2) . . 1.457(12) no
    O(3) C(3) . . 1.464(10) no
    O(4) C(4) . . 1.458(10) no
    O(5) C(5) . . 1.458(11) no
    O(6) C(6) . . 1.451(12) no
    C(1) H(1) . . 0.980 no
    C(1) H(2) . . 0.980 no
    C(1) H(3) . . 0.980 no
    C(2) H(4) . . 0.980 no
    C(2) H(5) . . 0.980 no
    C(2) H(6) . . 0.980 no
    C(3) H(7) . . 0.980 no
    C(3) H(8) . . 0.980 no
    C(3) H(9) . . 0.980 no
    C(4) H(10) . . 0.980 no
    C(4) H(11) . . 0.980 no
    C(4) H(12) . . 0.980 no
    C(5) H(13) . . 0.980 no
    C(5) H(14) . . 0.980 no
    C(5) H(15) . . 0.980 no
    C(6) H(16) . . 0.980 no
    C(6) H(17) . . 0.980 no
    C(6) H(18) . . 0.980 no
loop_
    _geom_contact_atom_site_label_1
    _geom_contact_atom_site_label_2
    _geom_contact_distance
    _geom_contact_site_symmetry_1
    _geom_contact_site_symmetry_2
    _geom_contact_publ_flag
    Cl(1) O(5) 3.473(5) . 4_454 ?
    Cl(1) C(5) 3.563(8) . 4_454 ?
    O(1) C(2) 3.121(11) . 1_655 ?
    O(2) O(6) 3.352(7) . 3_445 ?
    O(2) C(6) 3.367(10) . 3_445 ?
    O(3) C(1) 3.369(10) . 2_555 ?
    O(4) C(2) 3.550(11) . 1_655 ?
    O(5) Cl(1) 3.473(5) . 4_555 ?
    O(5) C(1) 3.194(11) . 2_555 ?
    O(6) O(2) 3.352(7) . 3_555 ?
    C(1) O(3) 3.369(10) . 2_554 ?
    C(1) O(5) 3.194(11) . 2_554 ?
    C(1) C(2) 3.506(13) . 1_655 ?
    C(2) O(1) 3.121(11) . 1_455 ?
    C(2) O(4) 3.550(11) . 1_455 ?
    C(2) C(1) 3.506(13) . 1_455 ?
    C(5) Cl(1) 3.563(8) . 4_555 ?
    C(6) O(2) 3.367(10) . 3_555 ?
    Pd(1) H(7) 3.060 . 2_554 ?
    Pd(1) H(10) 3.493 . 1_455 ?
    Cl(1) H(1) 2.793 . 3_455 ?
    Cl(1) H(5) 2.989 . 3_555 ?
    Cl(1) H(7) 3.300 . 2_554 ?
    Cl(1) H(12) 3.121 . 4_454 ?
    Cl(1) H(13) 3.103 . 4_454 ?
    Cl(1) H(14) 3.585 . 4_454 ?
    Cl(1) H(16) 2.843 . 1_455 ?
    Cl(1) H(18) 3.571 . 1_455 ?
    Cl(2) H(2) 3.255 . 1_455 ?
    Cl(2) H(4) 3.151 . 2_554 ?
    Cl(2) H(7) 3.005 . 2_554 ?
    Cl(2) H(8) 3.149 . 2_454 ?
    Cl(2) H(11) 2.747 . 2_454 ?
    Cl(2) H(13) 2.949 . 4_454 ?
    Cl(2) H(18) 3.031 . 1_455 ?
    O(1) H(4) 3.457 . 1_655 ?
    O(1) H(5) 2.624 . 1_655 ?
    O(1) H(6) 2.842 . 1_655 ?
    O(1) H(16) 3.250 . 3_445 ?
    O(2) H(16) 3.216 . 3_445 ?
    O(2) H(17) 3.038 . 3_445 ?
    O(3) H(2) 3.022 . 2_555 ?
    O(3) H(3) 2.920 . 2_555 ?
    O(4) H(1) 3.567 . 2_555 ?
    O(4) H(2) 3.543 . 2_555 ?
    O(4) H(4) 3.429 . 1_655 ?
    O(4) H(6) 2.832 . 1_655 ?
    O(5) H(1) 2.506 . 2_555 ?
    O(5) H(2) 3.494 . 2_555 ?
    O(5) H(3) 3.151 . 2_555 ?
    O(5) H(10) 3.352 . 1_455 ?
    O(6) H(4) 3.594 . 3_555 ?
    O(6) H(5) 3.271 . 3_555 ?
    O(6) H(9) 2.917 . 3_555 ?
    C(1) H(5) 2.915 . 1_655 ?
    C(1) H(6) 3.188 . 1_655 ?
    C(1) H(7) 3.339 . 2_554 ?
    C(1) H(12) 3.575 . 2_554 ?
    C(1) H(16) 3.534 . 3_445 ?
    C(2) H(1) 3.535 . 1_455 ?
    C(2) H(2) 3.235 . 1_455 ?
    C(2) H(11) 3.457 . 1_455 ?
    C(2) H(13) 3.293 . 3_445 ?
    C(2) H(15) 3.502 . 3_445 ?
    C(3) H(2) 3.075 . 2_555 ?
    C(3) H(3) 3.305 . 2_555 ?
    C(3) H(14) 3.381 . 3_545 ?
    C(3) H(15) 3.443 . 3_545 ?
    C(4) H(1) 3.522 . 2_555 ?
    C(4) H(2) 3.554 . 2_555 ?
    C(4) H(4) 3.466 . 1_655 ?
    C(4) H(6) 3.238 . 1_655 ?
    C(4) H(14) 3.361 . 1_655 ?
    C(5) H(1) 3.293 . 2_555 ?
    C(5) H(4) 3.367 . 3_555 ?
    C(5) H(5) 3.440 . 3_555 ?
    C(5) H(8) 3.076 . 3_455 ?
    C(5) H(9) 3.465 . 3_455 ?
    C(5) H(10) 3.132 . 1_455 ?
    C(5) H(17) 3.430 . 4_455 ?
    C(6) H(9) 3.325 . 3_555 ?
    C(6) H(14) 3.047 . 4_554 ?
    H(1) Cl(1) 2.793 . 3_545 ?
    H(1) O(4) 3.567 . 2_554 ?
    H(1) O(5) 2.506 . 2_554 ?
    H(1) C(2) 3.535 . 1_655 ?
    H(1) C(4) 3.522 . 2_554 ?
    H(1) C(5) 3.293 . 2_554 ?
    H(1) H(5) 2.756 . 1_655 ?
    H(1) H(6) 3.469 . 1_655 ?
    H(1) H(12) 2.925 . 2_554 ?
    H(1) H(14) 3.097 . 2_554 ?
    H(1) H(16) 3.050 . 3_445 ?
    H(1) H(17) 3.545 . 3_445 ?
    H(2) Cl(2) 3.255 . 1_655 ?
    H(2) O(3) 3.022 . 2_554 ?
    H(2) O(4) 3.543 . 2_554 ?
    H(2) O(5) 3.494 . 2_554 ?
    H(2) C(2) 3.235 . 1_655 ?
    H(2) C(3) 3.075 . 2_554 ?
    H(2) C(4) 3.554 . 2_554 ?
    H(2) H(5) 2.858 . 1_655 ?
    H(2) H(6) 2.745 . 1_655 ?
    H(2) H(7) 2.897 . 2_554 ?
    H(2) H(8) 2.842 . 2_554 ?
    H(2) H(11) 3.268 . 2_554 ?
    H(2) H(12) 3.327 . 2_554 ?
    H(3) O(3) 2.920 . 2_554 ?
    H(3) O(5) 3.151 . 2_554 ?
    H(3) C(3) 3.305 . 2_554 ?
    H(3) H(7) 2.900 . 2_554 ?
    H(3) H(8) 3.543 . 2_554 ?
    H(3) H(11) 3.021 . 2_454 ?
    H(3) H(14) 3.538 . 2_554 ?
    H(4) Cl(2) 3.151 . 2_555 ?
    H(4) O(1) 3.457 . 1_455 ?
    H(4) O(4) 3.429 . 1_455 ?
    H(4) O(6) 3.594 . 3_445 ?
    H(4) C(4) 3.466 . 1_455 ?
    H(4) C(5) 3.367 . 3_445 ?
    H(4) H(8) 3.402 . 1_455 ?
    H(4) H(11) 2.891 . 1_455 ?
    H(4) H(13) 2.636 . 3_445 ?
    H(4) H(15) 3.232 . 3_445 ?
    H(5) Cl(1) 2.989 . 3_445 ?
    H(5) O(1) 2.624 . 1_455 ?
    H(5) O(6) 3.271 . 3_445 ?
    H(5) C(1) 2.915 . 1_455 ?
    H(5) C(5) 3.440 . 3_445 ?
    H(5) H(1) 2.756 . 1_455 ?
    H(5) H(2) 2.858 . 1_455 ?
    H(5) H(13) 3.113 . 3_445 ?
    H(5) H(15) 2.879 . 3_445 ?
    H(5) H(17) 3.321 . 3_445 ?
    H(6) O(1) 2.842 . 1_455 ?
    H(6) O(4) 2.832 . 1_455 ?
    H(6) C(1) 3.188 . 1_455 ?
    H(6) C(4) 3.238 . 1_455 ?
    H(6) H(1) 3.469 . 1_455 ?
    H(6) H(2) 2.745 . 1_455 ?
    H(6) H(10) 3.158 . 1_455 ?
    H(6) H(11) 3.121 . 1_455 ?
    H(6) H(18) 3.466 . 1_455 ?
    H(7) Pd(1) 3.060 . 2_555 ?
    H(7) Cl(1) 3.300 . 2_555 ?
    H(7) Cl(2) 3.005 . 2_555 ?
    H(7) C(1) 3.339 . 2_555 ?
    H(7) H(2) 2.897 . 2_555 ?
    H(7) H(3) 2.900 . 2_555 ?
    H(7) H(13) 3.370 . 3_445 ?
    H(7) H(18) 3.489 . 2_555 ?
    H(8) Cl(2) 3.149 . 2_655 ?
    H(8) C(5) 3.076 . 3_545 ?
    H(8) H(2) 2.842 . 2_555 ?
    H(8) H(3) 3.543 . 2_555 ?
    H(8) H(4) 3.402 . 1_655 ?
    H(8) H(13) 2.917 . 3_545 ?
    H(8) H(14) 2.814 . 3_545 ?
    H(8) H(15) 2.973 . 3_545 ?
    H(8) H(18) 3.229 . 2_555 ?
    H(9) O(6) 2.917 . 3_445 ?
    H(9) C(5) 3.465 . 3_545 ?
    H(9) C(6) 3.325 . 3_445 ?
    H(9) H(13) 3.578 . 3_445 ?
    H(9) H(14) 3.173 . 3_545 ?
    H(9) H(15) 3.001 . 3_545 ?
    H(9) H(16) 2.826 . 3_445 ?
    H(10) Pd(1) 3.493 . 1_655 ?
    H(10) O(5) 3.352 . 1_655 ?
    H(10) C(5) 3.132 . 1_655 ?
    H(10) H(6) 3.158 . 1_655 ?
    H(10) H(14) 2.759 . 1_655 ?
    H(10) H(15) 2.914 . 1_655 ?
    H(11) Cl(2) 2.747 . 2_655 ?
    H(11) C(2) 3.457 . 1_655 ?
    H(11) H(2) 3.268 . 2_555 ?
    H(11) H(3) 3.021 . 2_655 ?
    H(11) H(4) 2.891 . 1_655 ?
    H(11) H(6) 3.121 . 1_655 ?
    H(12) Cl(1) 3.121 . 4_555 ?
    H(12) C(1) 3.575 . 2_555 ?
    H(12) H(1) 2.925 . 2_555 ?
    H(12) H(2) 3.327 . 2_555 ?
    H(12) H(14) 3.188 . 1_655 ?
    H(12) H(17) 3.161 . 4_555 ?
    H(13) Cl(1) 3.103 . 4_555 ?
    H(13) Cl(2) 2.949 . 4_555 ?
    H(13) C(2) 3.293 . 3_555 ?
    H(13) H(4) 2.636 . 3_555 ?
    H(13) H(5) 3.113 . 3_555 ?
    H(13) H(7) 3.370 . 3_555 ?
    H(13) H(8) 2.917 . 3_455 ?
    H(13) H(9) 3.578 . 3_555 ?
    H(14) Cl(1) 3.585 . 4_555 ?
    H(14) C(3) 3.381 . 3_455 ?
    H(14) C(4) 3.361 . 1_455 ?
    H(14) C(6) 3.047 . 4_455 ?
    H(14) H(1) 3.097 . 2_555 ?
    H(14) H(3) 3.538 . 2_555 ?
    H(14) H(8) 2.814 . 3_455 ?
    H(14) H(9) 3.173 . 3_455 ?
    H(14) H(10) 2.759 . 1_455 ?
    H(14) H(12) 3.188 . 1_455 ?
    H(14) H(16) 3.131 . 4_455 ?
    H(14) H(17) 2.492 . 4_455 ?
    H(14) H(18) 3.040 . 4_455 ?
    H(15) C(2) 3.502 . 3_555 ?
    H(15) C(3) 3.443 . 3_455 ?
    H(15) H(4) 3.232 . 3_555 ?
    H(15) H(5) 2.879 . 3_555 ?
    H(15) H(8) 2.973 . 3_455 ?
    H(15) H(9) 3.001 . 3_455 ?
    H(15) H(10) 2.914 . 1_455 ?
    H(15) H(16) 3.041 . 1_455 ?
    H(16) Cl(1) 2.843 . 1_655 ?
    H(16) O(1) 3.250 . 3_555 ?
    H(16) O(2) 3.216 . 3_555 ?
    H(16) C(1) 3.534 . 3_555 ?
    H(16) H(1) 3.050 . 3_555 ?
    H(16) H(9) 2.826 . 3_555 ?
    H(16) H(14) 3.131 . 4_554 ?
    H(16) H(15) 3.041 . 1_655 ?
    H(17) O(2) 3.038 . 3_555 ?
    H(17) C(5) 3.430 . 4_554 ?
    H(17) H(1) 3.545 . 3_555 ?
    H(17) H(5) 3.321 . 3_555 ?
    H(17) H(12) 3.161 . 4_454 ?
    H(17) H(14) 2.492 . 4_554 ?
    H(18) Cl(1) 3.571 . 1_655 ?
    H(18) Cl(2) 3.031 . 1_655 ?
    H(18) H(6) 3.466 . 1_655 ?
    H(18) H(7) 3.489 . 2_554 ?
    H(18) H(8) 3.229 . 2_554 ?
    H(18) H(14) 3.040 . 4_554 ?
loop_
    _geom_angle_atom_site_label_1
    _geom_angle_atom_site_label_2
    _geom_angle_atom_site_label_3
    _geom_angle_site_symmetry_1
    _geom_angle_site_symmetry_2
    _geom_angle_site_symmetry_3
    _geom_angle
    _geom_angle_publ_flag
    Cl(1) Pd(1) Cl(2) . . . 89.71(8) yes
    Cl(1) Pd(1) P(1) . . . 179.04(9) yes
    Cl(1) Pd(1) P(2) . . . 87.59(8) yes
    Cl(2) Pd(1) P(1) . . . 90.32(8) yes
    Cl(2) Pd(1) P(2) . . . 177.30(8) yes
    P(1) Pd(1) P(2) . . . 92.38(8) yes
    Pd(1) P(1) O(1) . . . 113.9(2) no
    Pd(1) P(1) O(2) . . . 116.9(2) no
    Pd(1) P(1) O(3) . . . 113.8(2) no
    O(1) P(1) O(2) . . . 100.6(3) no
    O(1) P(1) O(3) . . . 104.1(3) no
    O(2) P(1) O(3) . . . 106.0(3) no
    Pd(1) P(2) O(4) . . . 113.9(2) no
    Pd(1) P(2) O(5) . . . 112.8(2) no
    Pd(1) P(2) O(6) . . . 117.3(2) no
    O(4) P(2) O(5) . . . 103.9(3) no
    O(4) P(2) O(6) . . . 106.1(3) no
    O(5) P(2) O(6) . . . 101.4(3) no
    P(1) O(1) C(1) . . . 119.9(5) no
    P(1) O(2) C(2) . . . 121.6(5) no
    P(1) O(3) C(3) . . . 120.7(5) no
    P(2) O(4) C(4) . . . 120.4(5) no
    P(2) O(5) C(5) . . . 122.1(5) no
    P(2) O(6) C(6) . . . 118.9(5) no
    O(1) C(1) H(1) . . . 109.5 no
    O(1) C(1) H(2) . . . 109.5 no
    O(1) C(1) H(3) . . . 109.5 no
    H(1) C(1) H(2) . . . 109.5 no
    H(1) C(1) H(3) . . . 109.5 no
    H(2) C(1) H(3) . . . 109.5 no
    O(2) C(2) H(4) . . . 109.5 no
    O(2) C(2) H(5) . . . 109.5 no
    O(2) C(2) H(6) . . . 109.5 no
    H(4) C(2) H(5) . . . 109.5 no
    H(4) C(2) H(6) . . . 109.5 no
    H(5) C(2) H(6) . . . 109.5 no
    O(3) C(3) H(7) . . . 109.5 no
    O(3) C(3) H(8) . . . 109.5 no
    O(3) C(3) H(9) . . . 109.5 no
    H(7) C(3) H(8) . . . 109.5 no
    H(7) C(3) H(9) . . . 109.5 no
    H(8) C(3) H(9) . . . 109.5 no
    O(4) C(4) H(10) . . . 109.5 no
    O(4) C(4) H(11) . . . 109.5 no
    O(4) C(4) H(12) . . . 109.5 no
    H(10) C(4) H(11) . . . 109.5 no
    H(10) C(4) H(12) . . . 109.5 no
    H(11) C(4) H(12) . . . 109.5 no
    O(5) C(5) H(13) . . . 109.5 no
    O(5) C(5) H(14) . . . 109.5 no
    O(5) C(5) H(15) . . . 109.5 no
    H(13) C(5) H(14) . . . 109.5 no
    H(13) C(5) H(15) . . . 109.5 no
    H(14) C(5) H(15) . . . 109.5 no
    O(6) C(6) H(16) . . . 109.5 no
    O(6) C(6) H(17) . . . 109.5 no
    O(6) C(6) H(18) . . . 109.5 no
    H(16) C(6) H(17) . . . 109.5 no
    H(16) C(6) H(18) . . . 109.5 no
    H(17) C(6) H(18) . . . 109.5 no
loop_
    _geom_torsion_atom_site_label_1
    _geom_torsion_atom_site_label_2
    _geom_torsion_atom_site_label_3
    _geom_torsion_atom_site_label_4
    _geom_torsion_site_symmetry_1
    _geom_torsion_site_symmetry_2
    _geom_torsion_site_symmetry_3
    _geom_torsion_site_symmetry_4
    _geom_torsion
    _geom_torsion_publ_flag
    Cl(1) Pd(1) P(2) O(4) . . . . -151.9(2) ?
    Cl(1) Pd(1) P(2) O(5) . . . . 90.0(2) ?
    Cl(1) Pd(1) P(2) O(6) . . . . -27.2(2) ?
    Cl(2) Pd(1) P(1) O(1) . . . . 98.3(2) ?
    Cl(2) Pd(1) P(1) O(2) . . . . -18.5(2) ?
    Cl(2) Pd(1) P(1) O(3) . . . . -142.6(2) ?
    P(1) Pd(1) P(2) O(4) . . . . 27.1(2) ?
    P(1) Pd(1) P(2) O(5) . . . . -91.0(2) ?
    P(1) Pd(1) P(2) O(6) . . . . 151.9(2) ?
    P(2) Pd(1) P(1) O(1) . . . . -81.8(2) ?
    P(2) Pd(1) P(1) O(2) . . . . 161.4(2) ?
    P(2) Pd(1) P(1) O(3) . . . . 37.3(2) ?
    Pd(1) P(1) O(1) C(1) . . . . -52.9(6) ?
    Pd(1) P(1) O(2) C(2) . . . . -65.9(6) ?
    Pd(1) P(1) O(3) C(3) . . . . -177.3(5) ?
    O(1) P(1) O(2) C(2) . . . . 170.3(5) ?
    O(2) P(1) O(1) C(1) . . . . 73.0(6) ?
    O(1) P(1) O(3) C(3) . . . . -52.8(7) ?
    O(3) P(1) O(1) C(1) . . . . -177.4(6) ?
    O(2) P(1) O(3) C(3) . . . . 52.8(7) ?
    O(3) P(1) O(2) C(2) . . . . 62.1(6) ?
    Pd(1) P(2) O(4) C(4) . . . . 175.4(5) ?
    Pd(1) P(2) O(5) C(5) . . . . -71.2(6) ?
    Pd(1) P(2) O(6) C(6) . . . . -58.1(5) ?
    O(4) P(2) O(5) C(5) . . . . 165.0(6) ?
    O(5) P(2) O(4) C(4) . . . . -61.6(7) ?
    O(4) P(2) O(6) C(6) . . . . 70.5(5) ?
    O(6) P(2) O(4) C(4) . . . . 44.8(7) ?
    O(5) P(2) O(6) C(6) . . . . 178.7(5) ?
    O(6) P(2) O(5) C(5) . . . . 55.1(6) ?
