# Supplementary material for: cis-Dichlorido­bis(trimethoxy­phos­phine)palladium(II) at 125 K
Source: Acta Crystallogr Sect E Struct Rep Online. 2009 Oct 17;65(Pt 11):m1391. doi: 10.1107/S1600536809041919 (PMC2971188; doi:10.1107/S1600536809041919)
Supplement: Supplementary file 2 [file e-65-m1391-Isup2.hkl]

# 
# h,k,l, Fc-squared, Fo-squared, sigma(Fo-squared) and status flag 
# 
data_I
_shelx_title '  paul10_in_Cc' 
_shelx_refln_list_code          4 
_shelx_F_calc_maximum      279.56 
_exptl_crystal_F_000       848.00 
_reflns_d_resolution_high  0.8411 
 
loop_ 
 _symmetry_equiv_pos_as_xyz 
 'x, y, z' 
 'x, -y, z+1/2' 
 'x+1/2, y+1/2, z' 
 'x+1/2, -y+1/2, z+1/2' 
 
_cell_length_a     6.8059 
_cell_length_b    16.8966 
_cell_length_c    13.3741 
_cell_angle_alpha  90.000 
_cell_angle_beta  100.086 
_cell_angle_gamma  90.000 
 
_shelx_F_squared_multiplier     1.000 
 
loop_ 
 _refln_index_h 
 _refln_index_k 
 _refln_index_l 
 _refln_F_squared_calc 
 _refln_F_squared_meas 
 _refln_F_squared_sigma 
 _refln_observed_status 
  -1   1 -15     2823.09     2864.59    553.95 o 
   1   1 -15     1402.03     1278.48    361.31 o 
   3   1 -15     2716.97     3298.35    551.23 o 
   0   2 -15     4131.94     4077.30    585.07 o 
   2   2 -15     3015.71     3012.41    526.64 o 
  -1   3 -15     3757.42     3626.43    592.96 o 
   1   3 -15      811.98     1329.36   1161.26 o 
   3   3 -15     3084.94     3529.90    878.50 o 
   0   4 -15     1344.00     1029.12    381.48 o 
   2   4 -15      145.68       72.20    364.08 o 
   1   5 -15      306.35      616.20    913.88 o 
   3   5 -15      981.91      698.23    763.29 o 
   2   6 -15     1677.55     1664.06    469.81 o 
  -2   0 -14     9060.04     8712.91   1355.70 o 
   0   0 -14     5835.02     5753.44    820.39 o 
   2   0 -14     5605.35     5316.86    818.95 o 
   4   0 -14      490.07      779.82    431.76 o 
  -1   1 -14     4505.67     4685.05    611.01 o 
   1   1 -14      702.84      758.20    305.40 o 
   3   1 -14     3463.03     4411.82   1170.26 o 
   5   1 -14      349.55     1254.63    428.30 o 
  -2   2 -14      870.52     1318.04    447.99 o 
   0   2 -14      221.77      896.15    398.33 o 
   2   2 -14     1635.37     1521.65    385.42 o 
   4   2 -14       21.79      371.57    328.76 o 
  -1   3 -14      703.84     1022.52    384.29 o 
   1   3 -14     1313.31     1453.97    378.39 o 
   3   3 -14      986.00     1459.96    382.27 o 
  -2   4 -14     1105.38     1730.21    446.46 o 
   0   4 -14      965.81     1253.86    335.60 o 
   2   4 -14     4107.09     4188.55    563.01 o 
   4   4 -14     1830.13     1583.71    487.54 o 
  -1   5 -14     2312.05     2398.32    494.53 o 
   1   5 -14     2202.42     2826.99    488.27 o 
   3   5 -14     4712.55     4879.59    612.02 o 
   0   6 -14     6080.09     6293.64   1241.30 o 
   2   6 -14     1139.45     1543.34    440.36 o 
   4   6 -14     2288.53     2273.16    472.23 o 
  -1   7 -14      773.45      491.01    421.56 o 
   1   7 -14       18.60      831.04    806.27 o 
   3   7 -14      566.27     1146.06    412.23 o 
   0   8 -14     2354.22     2413.21    442.15 o 
   2   8 -14     1898.93     2349.78    506.35 o 
   1   9 -14     5060.95     5940.32    751.35 o 
  -3   1 -13     2292.13     2462.65    498.40 o 
  -1   1 -13     2817.20     3174.02    547.07 o 
   1   1 -13     1238.77     1005.11    320.97 o 
   3   1 -13     1462.19     1565.47    368.60 o 
   5   1 -13      482.74      723.47    828.95 o 
  -2   2 -13     8026.19     8720.02    806.32 o 
   0   2 -13     2016.13     2699.71    378.37 o 
   2   2 -13    10346.80    10547.46   1151.09 o 
   4   2 -13      887.06     2310.00    470.52 o 
  -3   3 -13      194.54     1574.44    443.39 o 
  -1   3 -13     3440.70     4461.48    914.25 o 
   1   3 -13     2605.03     2762.41    404.14 o 
   3   3 -13     5624.52     5089.43    581.53 o 
   5   3 -13     3899.09     3605.22    515.27 o 
  -2   4 -13      748.59     1378.58    377.37 o 
   0   4 -13      455.88      777.03    393.62 o 
   2   4 -13     2772.12     3011.31    520.70 o 
   4   4 -13      299.63      545.98    529.86 o 
  -1   5 -13     1763.62     1777.42    439.52 o 
   1   5 -13      879.21     1065.13    324.89 o 
   3   5 -13     1837.37     2270.31    414.33 o 
   5   5 -13      886.43     1174.26    399.15 o 
  -2   6 -13     1462.59     1875.04    431.71 o 
   0   6 -13     2117.13     2228.37    489.96 o 
   2   6 -13     2418.57     2405.69    458.06 o 
   4   6 -13     1508.55     1126.33    453.23 o 
  -1   7 -13     2199.00     2269.94    389.37 o 
   1   7 -13     4194.35     4735.41   1072.98 o 
   3   7 -13     2368.00     1859.09    415.89 o 
  -2   8 -13     2128.41     2125.16    506.08 o 
   0   8 -13     4976.02     5405.79    485.57 o 
   2   8 -13     1394.29     1564.27    430.96 o 
   4   8 -13     1185.45     1082.92    409.06 o 
  -1   9 -13      185.70      113.28    252.97 o 
   1   9 -13     1038.18     2327.02    457.95 o 
   3   9 -13      236.08      -18.30    224.94 o 
   0  10 -13     2707.96     2134.78    407.92 o 
   2  10 -13      390.08     1329.34    415.72 o 
   1  11 -13     2950.12     3712.78    466.88 o 
  -4   0 -12     1906.71     2624.18    675.49 o 
  -2   0 -12    15495.82    13108.25   1287.99 o 
   0   0 -12     1634.51     1338.19    408.77 o 
   2   0 -12     4063.10     4326.87    708.86 o 
   4   0 -12      352.72       86.23    294.03 o 
   6   0 -12     1903.88     2003.59    574.36 o 
  -3   1 -12     4378.48     4465.47    524.28 o 
  -1   1 -12     2390.68     2132.11    384.59 o 
   1   1 -12     3839.72     3226.51    395.72 o 
   3   1 -12      245.54      499.57    279.63 o 
   5   1 -12     1847.99     2513.62    414.44 o 
  -4   2 -12      282.43      489.98    271.46 o 
  -2   2 -12      165.57      167.61    258.37 o 
   0   2 -12     1108.15     1293.09    281.91 o 
   2   2 -12     1482.28     1559.27    326.46 o 
   4   2 -12      288.28      783.70    280.11 o 
   6   2 -12      297.35      297.32    327.50 o 
  -3   3 -12     3255.05     2740.28    441.32 o 
  -1   3 -12      553.87      324.91    253.60 o 
   1   3 -12     3443.95     3755.74    401.13 o 
   3   3 -12     2006.26     2340.23    717.94 o 
   5   3 -12     1989.22     2194.56    394.58 o 
  -2   4 -12     3559.74     4106.09    483.65 o 
   0   4 -12     2211.39     2188.36    483.92 o 
   2   4 -12     9251.28    10387.81   1036.39 o 
   4   4 -12     7942.90     7434.89    648.29 o 
   6   4 -12     4929.19     5196.03    635.89 o 
  -3   5 -12     2032.35     1998.01    391.92 o 
  -1   5 -12     5792.54     6004.13    495.58 o 
   1   5 -12     6201.21     5869.50    568.61 o 
   3   5 -12     4737.29     5205.62    584.44 o 
   5   5 -12     6724.11     6714.89   1352.86 o 
  -2   6 -12     2735.04     2731.22    366.38 o 
   0   6 -12     2976.12     3646.21    633.23 o 
   2   6 -12     1947.17     2511.38    422.79 o 
   4   6 -12     2192.55     2219.35    427.25 o 
  -3   7 -12      175.71      902.37    759.02 o 
  -1   7 -12     4263.96     3885.92    405.75 o 
   1   7 -12      384.19      766.49    575.89 o 
   3   7 -12      711.39      966.35    314.06 o 
   5   7 -12      569.89      568.27    318.58 o 
  -2   8 -12      877.74      815.63    304.00 o 
   0   8 -12     3031.91     2902.74    335.75 o 
   2   8 -12      152.26      384.54    494.66 o 
   4   8 -12      249.27      280.31    317.80 o 
  -1   9 -12     4942.39     3995.72    437.79 o 
   1   9 -12     1137.59     1796.45    303.33 o 
   3   9 -12     3390.30     3823.49    497.95 o 
  -2  10 -12      831.56      286.76    344.90 o 
   0  10 -12     5854.33     6427.92    491.09 o 
   2  10 -12     1470.64     1374.13    383.47 o 
   4  10 -12     4588.44     4930.85    648.08 o 
  -1  11 -12     1584.51     1543.23    461.00 o 
   1  11 -12      103.14       95.65    200.18 o 
   3  11 -12      708.68     1233.44    369.51 o 
   0  12 -12      803.98      907.56    350.97 o 
   2  12 -12      469.73      568.43    270.43 o 
   1  13 -12     1841.05     2096.61    463.81 o 
  -3   1 -11     5569.01     5242.23    538.67 o 
  -1   1 -11      961.81     1523.37    315.80 o 
   1   1 -11     3209.65     3550.41    500.52 o 
   3   1 -11      184.33      516.23    361.52 o 
   5   1 -11     1649.99     1242.54    323.64 o 
  -4   2 -11     1662.57     1856.79    444.41 o 
  -2   2 -11     5689.55     6621.01    568.87 o 
   0   2 -11     3523.83     3411.89    355.10 o 
   2   2 -11    12005.83    12050.39    703.94 o 
   4   2 -11     3642.51     3460.59    551.88 o 
   6   2 -11     2612.75     3168.42    509.06 o 
  -3   3 -11     3084.12     3171.83    375.68 o 
  -1   3 -11     6323.71     6377.23    541.99 o 
   1   3 -11    16550.08    16973.59   1145.17 o 
   3   3 -11     5280.43     5363.37    494.39 o 
   5   3 -11     4209.65     4380.06    919.39 o 
  -4   4 -11      271.21     1073.19    348.35 o 
  -2   4 -11     2632.03     2782.61    335.22 o 
   0   4 -11     2429.47     2552.89    367.16 o 
   2   4 -11     4777.27     4706.44    472.62 o 
   4   4 -11     2537.13     3089.92    443.30 o 
   6   4 -11     1048.98     1415.13    431.07 o 
  -3   5 -11      579.80      774.32    302.28 o 
  -1   5 -11     1557.21     1369.97    268.91 o 
   1   5 -11     2672.46     2857.76    383.47 o 
   3   5 -11      346.51      730.20    305.87 o 
   5   5 -11      571.78     1233.03    317.46 o 
  -4   6 -11     2569.57     3241.07    520.50 o 
  -2   6 -11     1788.00     1995.49    325.12 o 
   0   6 -11     4133.99     4194.71    361.26 o 
   2   6 -11     3025.61     3200.51    402.10 o 
   4   6 -11     3756.80     3202.05    471.57 o 
   6   6 -11     1509.65     1744.49    427.47 o 
  -3   7 -11     2996.04     3218.18    464.29 o 
  -1   7 -11     7379.01     7133.68    571.72 o 
   1   7 -11     1203.51     1138.09    315.84 o 
   3   7 -11     1346.59     1308.94    344.64 o 
   5   7 -11     1042.42      572.75    347.65 o 
  -2   8 -11     1907.30     1870.07    392.67 o 
   0   8 -11     4857.53     4942.07    382.73 o 
   2   8 -11     1584.25     1875.57    337.64 o 
   4   8 -11      440.29      -13.83    268.31 o 
  -3   9 -11      524.86      918.56    801.81 o 
  -1   9 -11     1663.47     1766.03    334.93 o 
   1   9 -11      854.01      877.66    230.59 o 
   3   9 -11      133.73      680.69    929.60 o 
   5   9 -11      309.59      596.82    904.77 o 
  -2  10 -11      560.16     1231.69    338.30 o 
   0  10 -11     4101.69     4116.85    404.02 o 
   2  10 -11      508.24     1001.72    288.52 o 
   4  10 -11     1601.16     1324.92    372.01 o 
  -1  11 -11     7795.16     8187.91    687.27 o 
   1  11 -11     3256.01     3062.99    404.90 o 
   3  11 -11     8999.20     9577.88   1200.75 o 
  -2  12 -11      720.45      862.99    373.95 o 
   0  12 -11     5105.76     5321.35    973.06 o 
   2  12 -11     4794.03     4702.83    476.31 o 
   4  12 -11     7324.80     6994.21    748.99 o 
  -1  13 -11     1537.49     1363.66    434.63 o 
   1  13 -11     2012.04     2466.77    397.77 o 
   3  13 -11     1920.62     2469.92    534.65 o 
   0  14 -11     1504.83     1726.20    461.71 o 
   2  14 -11       75.03      949.67    472.41 o 
  -4   0 -10     6897.64     7169.95    855.80 o 
  -2   0 -10     1408.97     1428.17    378.68 o 
   0   0 -10     7242.58     7848.36    735.64 o 
   2   0 -10      393.27      398.96    262.80 o 
   4   0 -10     4329.40     4798.21    607.06 o 
   6   0 -10     1716.16     2259.17    565.29 o 
  -5   1 -10      804.81      853.84    375.34 o 
  -3   1 -10    12273.72    11633.44    718.02 o 
  -1   1 -10      416.69      615.17    249.82 o 
   1   1 -10     8576.45     8656.32    594.74 o 
   3   1 -10      601.01      916.10    244.65 o 
   5   1 -10     5814.48     5492.41    521.38 o 
   7   1 -10      966.73      534.29    347.82 o 
  -4   2 -10     2070.47     1869.97    320.84 o 
  -2   2 -10     1463.77     1427.79    232.81 o 
   0   2 -10     2853.61     3043.91    319.98 o 
   2   2 -10      579.41      747.46    229.65 o 
   4   2 -10      433.38     1277.21    262.91 o 
   6   2 -10     1592.79     1670.44    368.57 o 
  -5   3 -10      534.77      666.89    366.82 o 
  -3   3 -10     1474.67     1864.67    268.64 o 
  -1   3 -10     2825.66     2968.06    289.83 o 
   1   3 -10     5333.71     5814.23    481.59 o 
   3   3 -10     2007.31     2358.38    317.32 o 
   5   3 -10     2420.73     2031.49    371.30 o 
  -4   4 -10     3112.51     2935.75    350.02 o 
  -2   4 -10     4286.56     4381.66    344.55 o 
   0   4 -10    12610.28    13310.51   1484.91 o 
   2   4 -10    11371.44    11184.20    622.18 o 
   4   4 -10    10383.15    10507.65   1033.95 o 
   6   4 -10     2244.54     2763.94    888.96 o 
  -3   5 -10     5660.17     5266.95    440.11 o 
  -1   5 -10     8037.70     7838.10    452.66 o 
   1   5 -10    17857.74    17724.62   1072.92 o 
   3   5 -10     8789.30     8678.39    601.18 o 
   5   5 -10     4911.68     5229.74    522.88 o 
  -4   6 -10      604.91     1390.04    367.89 o 
  -2   6 -10     6952.91     7098.58    435.22 o 
   0   6 -10     1795.96     1763.29    242.92 o 
   2   6 -10     4969.19     4364.19    423.84 o 
   4   6 -10     5252.36     4972.45    515.23 o 
   6   6 -10     1329.74     1470.93    422.00 o 
  -3   7 -10      204.47      472.38    524.25 o 
  -1   7 -10     1791.83     1882.89    268.28 o 
   1   7 -10     1142.50     1350.76    244.37 o 
   3   7 -10     1911.99     2188.57    362.69 o 
   5   7 -10      141.04       92.33    287.24 o 
  -4   8 -10     1557.51     1115.89    348.72 o 
  -2   8 -10     1160.50     1052.29    221.65 o 
   0   8 -10      556.41      754.48    214.85 o 
   2   8 -10     1721.06     1943.20    439.55 o 
   4   8 -10      417.31      565.85    236.86 o 
   6   8 -10      677.36     1985.25    912.96 o 
  -3   9 -10     1917.60     2003.91    489.55 o 
  -1   9 -10     9543.71     9114.41    490.24 o 
   1   9 -10      290.87      489.63    338.79 o 
   3   9 -10     6201.43     5404.00    636.28 o 
   5   9 -10      283.05      683.69    548.76 o 
  -2  10 -10     4166.19     3718.24    471.66 o 
   0  10 -10     1878.87     2012.02    288.05 o 
   2  10 -10     6227.94     6432.99    612.55 o 
   4  10 -10     1028.45     1205.72    274.84 o 
  -3  11 -10      627.22      754.05    508.89 o 
  -1  11 -10     2333.66     2190.43    512.32 o 
   1  11 -10     1687.60     1438.73    283.81 o 
   3  11 -10     1471.93     2492.11    844.25 o 
   5  11 -10      451.94      772.41    316.61 o 
  -2  12 -10      714.49     1057.44    623.32 o 
   0  12 -10     1046.53     1155.32    274.73 o 
   2  12 -10     1613.00     1626.75    391.05 o 
   4  12 -10      202.94     1327.31    485.82 o 
  -1  13 -10     7216.07     5891.80    628.62 o 
   1  13 -10     2539.68     2380.81    464.20 o 
   3  13 -10     6796.65     7445.56    824.53 o 
   0  14 -10     2245.35     2915.65    449.84 o 
   2  14 -10     5134.41     5642.30    469.18 o 
   1  15 -10      115.55      495.01    646.56 o 
  -5   1  -9     1354.27     1330.17    310.01 o 
  -3   1  -9     2597.29     2316.56    313.73 o 
  -1   1  -9     2824.33     3046.41    442.30 o 
   1   1  -9     1531.40     1696.52    218.72 o 
   3   1  -9     1293.83      941.86    261.74 o 
   5   1  -9     2931.23     2673.92    390.02 o 
   7   1  -9      561.89     1107.33    399.86 o 
  -4   2  -9     6550.97     6875.39    483.79 o 
  -2   2  -9     4354.16     4120.96    295.44 o 
   0   2  -9    20148.13    21821.88   1312.25 o 
   2   2  -9     3337.20     3299.11    329.17 o 
   4   2  -9    11367.43    11172.14    637.16 o 
   6   2  -9      623.04      623.10    308.93 o 
  -5   3  -9      957.24     1431.77    399.49 o 
  -3   3  -9     6728.64     6931.14    421.35 o 
  -1   3  -9    12279.48    13100.19    529.60 o 
   1   3  -9    19841.72    18923.42    788.30 o 
   3   3  -9    20125.32    19562.51   1353.83 o 
   5   3  -9     2726.61     2537.42    429.94 o 
   7   3  -9     1323.94     2012.81    464.86 o 
  -4   4  -9      495.99     1135.61    241.77 o 
  -2   4  -9     4206.55     3907.67    306.13 o 
   0   4  -9     2563.99     2262.42    221.59 o 
   2   4  -9     4540.88     4090.99    382.64 o 
   4   4  -9     2661.39     2317.79    352.70 o 
   6   4  -9      173.03      430.50    326.59 o 
  -5   5  -9      880.98      967.07    346.25 o 
  -3   5  -9     6042.74     5300.08    377.71 o 
  -1   5  -9     1503.82     1572.19    217.78 o 
   1   5  -9     4283.53     4907.82    417.50 o 
   3   5  -9     6183.77     6228.44    486.82 o 
   5   5  -9     1518.45     2490.62    752.24 o 
   7   5  -9      748.03     1081.89    398.18 o 
  -4   6  -9     3332.83     3299.85    652.17 o 
  -2   6  -9     6130.84     5470.58    338.23 o 
   0   6  -9     3128.18     3327.02    285.02 o 
   2   6  -9     2551.02     2020.03    195.92 o 
   4   6  -9     3221.36     3178.53    415.74 o 
   6   6  -9     2372.67     2041.15    478.79 o 
  -5   7  -9     3452.52     3413.33    541.06 o 
  -3   7  -9     4324.23     3753.46    482.41 o 
  -1   7  -9     2611.43     2547.60    259.52 o 
   1   7  -9     1542.70     1648.71    210.82 o 
   3   7  -9     4317.20     3980.09    287.04 o 
   5   7  -9     3337.00     3606.34    634.74 o 
  -4   8  -9     1722.28     1738.00    517.45 o 
  -2   8  -9     3454.36     3344.15    271.00 o 
   0   8  -9      308.32      671.86    163.18 o 
   2   8  -9     4181.06     4201.02    312.22 o 
   4   8  -9      798.11     1159.79    254.67 o 
   6   8  -9     2316.41     3068.07    549.76 o 
  -3   9  -9      173.65      199.79    265.61 o 
  -1   9  -9     4484.55     4571.98    335.20 o 
   1   9  -9      471.09      812.01    228.69 o 
   3   9  -9     1649.44     1580.87    245.73 o 
   5   9  -9     2377.68     2674.72    411.29 o 
  -4  10  -9     1600.18     1846.40    423.20 o 
  -2  10  -9     2324.67     2149.12    367.46 o 
   0  10  -9     1816.39     2015.86    405.74 o 
   2  10  -9     5812.32     5683.19    383.49 o 
   4  10  -9      535.49     1201.96    467.89 o 
   6  10  -9      795.93     1227.16    390.05 o 
  -3  11  -9     1992.81     1762.75    392.86 o 
  -1  11  -9     9632.13     9331.23    822.39 o 
   1  11  -9     8720.92     8513.45    496.30 o 
   3  11  -9     5850.20     6147.73    759.86 o 
   5  11  -9     3403.28     3320.91    433.13 o 
  -2  12  -9    10985.03    10520.31    820.77 o 
   0  12  -9     6279.37     5994.15    424.78 o 
   2  12  -9    12236.31    12661.01    632.27 o 
   4  12  -9     1983.46     2208.34    340.86 o 
  -3  13  -9      411.08      453.47    481.01 o 
  -1  13  -9     4391.65     3900.52    506.54 o 
   1  13  -9     4552.46     4184.07    355.03 o 
   3  13  -9     1698.47     1878.02    438.69 o 
  -2  14  -9      322.25      828.97    347.59 o 
   0  14  -9      555.88      551.22    646.36 o 
   2  14  -9      396.07      325.77    203.54 o 
   4  14  -9      119.20     -262.93    389.77 o 
  -1  15  -9      896.34      902.52    378.24 o 
   1  15  -9      436.19      507.50    330.69 o 
   3  15  -9      376.52     1203.45    754.32 o 
   0  16  -9      440.62      642.68    306.71 o 
   2  16  -9     1092.99      607.59    458.99 o 
  -6   0  -8      588.61     1019.28    636.53 o 
  -4   0  -8    13095.00    14380.78    825.29 o 
  -2   0  -8      307.23      333.65    253.21 o 
   0   0  -8    12156.71    12600.35    758.95 o 
   2   0  -8      497.76      905.58    271.01 o 
   4   0  -8    14788.18    14073.85   1009.59 o 
   6   0  -8     2132.25     1527.56    544.18 o 
  -5   1  -8     1710.24     2200.96    338.50 o 
  -3   1  -8     2455.13     2874.27    378.57 o 
  -1   1  -8     1566.50     1960.59    229.76 o 
   1   1  -8     2788.96     2705.07    261.02 o 
   3   1  -8     5191.43     4741.88    353.14 o 
   5   1  -8     5592.45     5392.45    478.77 o 
   7   1  -8     3182.63     2829.58    514.01 o 
  -6   2  -8      299.01      597.39    700.22 o 
  -4   2  -8     2912.22     2933.11    327.44 o 
  -2   2  -8     2328.97     2114.65    218.44 o 
   0   2  -8     6503.28     7042.22    385.45 o 
   2   2  -8     1086.65      713.21    195.77 o 
   4   2  -8     2316.15     2318.66    292.60 o 
   6   2  -8     1102.68      843.10    458.65 o 
  -5   3  -8     2028.60     2440.90    354.25 o 
  -3   3  -8      788.81      781.69    195.00 o 
  -1   3  -8    11387.96    11974.76    461.55 o 
   1   3  -8     4482.00     5403.08    588.03 o 
   3   3  -8     3564.44     3727.11    413.52 o 
   5   3  -8     3128.78     3467.58    382.79 o 
   7   3  -8      287.91      458.44    453.46 o 
  -4   4  -8     6437.46     5337.76    378.58 o 
  -2   4  -8    16345.36    14720.94    549.92 o 
   0   4  -8    31400.11    33745.18   1117.85 o 
   2   4  -8     5425.92     5397.33    362.31 o 
   4   4  -8     7834.28     7347.02    539.12 o 
   6   4  -8     1727.30     2037.19    425.15 o 
  -5   5  -8     2399.44     2468.32    470.59 o 
  -3   5  -8     8422.62     8075.45    825.58 o 
  -1   5  -8    14262.29    13649.56    590.73 o 
   1   5  -8    23472.64    24678.58    856.30 o 
   3   5  -8    10349.49    10903.28    731.71 o 
   5   5  -8     4488.48     4136.44    484.88 o 
   7   5  -8     1550.99     2162.38    784.35 o 
  -4   6  -8     4150.08     3793.74    676.24 o 
  -2   6  -8     4353.65     4305.50    270.16 o 
   0   6  -8     6069.44     5796.44    309.43 o 
   2   6  -8     6750.50     6051.13    516.77 o 
   4   6  -8      273.99      508.92    316.77 o 
   6   6  -8     2607.10     3136.36    484.64 o 
  -5   7  -8      517.96       91.95    279.88 o 
  -3   7  -8     2443.64     2072.53    363.39 o 
  -1   7  -8      399.96      484.75    152.91 o 
   1   7  -8      800.02      709.50    164.78 o 
   3   7  -8     7053.72     6929.73    487.49 o 
   5   7  -8      195.55      926.20    274.10 o 
   7   7  -8      634.08     1224.08    449.70 o 
  -4   8  -8      422.79      431.26    259.44 o 
  -2   8  -8     1463.28     1320.13    186.20 o 
   0   8  -8      758.96      997.03    176.52 o 
   2   8  -8     4110.47     3708.29    219.08 o 
   4   8  -8      504.45      937.89    220.43 o 
   6   8  -8     2176.55     1702.76    478.81 o 
  -5   9  -8     2226.53     3133.03    505.87 o 
  -3   9  -8     1697.57     2061.52    368.08 o 
  -1   9  -8     2052.49     2159.30    230.21 o 
   1   9  -8     3165.12     3499.83    279.33 o 
   3   9  -8     3486.97     3049.31    295.16 o 
   5   9  -8     4972.75     4723.15    889.52 o 
  -4  10  -8      584.56      846.90    328.12 o 
  -2  10  -8    13121.41    12622.81    772.32 o 
   0  10  -8     1856.24     2401.15    248.56 o 
   2  10  -8     8959.82     8251.90    358.39 o 
   4  10  -8     1845.17     2034.45    298.06 o 
   6  10  -8     4273.13     4662.17    738.98 o 
  -3  11  -8      543.98      595.70    552.38 o 
  -1  11  -8     2386.01     2119.07    331.95 o 
   1  11  -8     1331.41     1427.20    243.57 o 
   3  11  -8     2737.11     2975.28    541.61 o 
   5  11  -8     1420.35     2048.39    336.40 o 
  -4  12  -8      154.23      709.28    354.88 o 
  -2  12  -8     1017.41     1434.52    329.01 o 
   0  12  -8      473.02      497.03    295.05 o 
   2  12  -8     2637.16     2125.39    218.89 o 
   4  12  -8      369.89      753.73    238.81 o 
  -3  13  -8     3287.18     3062.24    524.83 o 
  -1  13  -8     3972.28     3913.58    692.11 o 
   1  13  -8     7595.00     7647.36    496.66 o 
   3  13  -8     4532.48     4626.35    431.94 o 
   5  13  -8     2104.40     2470.58    584.61 o 
  -2  14  -8     6457.36     6021.89    620.05 o 
   0  14  -8     1637.65     2232.92    485.82 o 
   2  14  -8     4806.68     4793.94    339.90 o 
   4  14  -8     1770.76     1578.66    458.82 o 
  -1  15  -8     1736.89     2259.67    430.89 o 
   1  15  -8      796.00     1303.84    309.09 o 
   3  15  -8     1837.93     2211.49    374.23 o 
   0  16  -8      147.86      877.61    540.54 o 
   2  16  -8     1154.76     1545.23    467.06 o 
   1  17  -8      631.79      720.30    386.85 o 
  -5   1  -7     2533.10     3148.16    362.56 o 
  -3   1  -7      579.36      631.30    302.41 o 
  -1   1  -7     5162.99     5468.50    252.94 o 
   1   1  -7      376.39      470.97    142.03 o 
   3   1  -7     8832.99     9057.71    459.81 o 
   5   1  -7     1388.96     1451.45    285.62 o 
   7   1  -7     4365.57     4698.87    608.92 o 
  -6   2  -7     1860.75     2173.90    471.14 o 
  -4   2  -7    10382.63    10316.43    496.59 o 
  -2   2  -7     6943.37     6834.07    483.25 o 
   0   2  -7    21100.28    23371.43    609.74 o 
   2   2  -7     9952.67     9671.68    450.31 o 
   4   2  -7     9203.91     9578.72    560.20 o 
   6   2  -7     2006.54     2001.08    370.38 o 
  -5   3  -7     7954.71     7958.00    778.79 o 
  -3   3  -7     8382.79     8247.67    317.64 o 
  -1   3  -7    24409.71    26160.54    836.03 o 
   1   3  -7    11402.86    10626.40    450.29 o 
   3   3  -7    27891.98    26243.65   1015.84 o 
   5   3  -7     1030.63     1329.53    274.09 o 
   7   3  -7     2011.61     2760.63    791.52 o 
  -6   4  -7      530.51     1222.05    353.00 o 
  -4   4  -7     2452.39     2397.50    201.74 o 
  -2   4  -7     2001.62     1741.97    182.50 o 
   0   4  -7    10964.90    11375.01    804.55 o 
   2   4  -7     2411.00     2654.12    253.02 o 
   4   4  -7     3494.48     3014.93    340.09 o 
   6   4  -7     1257.24     1453.42    353.84 o 
  -5   5  -7      479.55      394.47    275.42 o 
  -3   5  -7     2892.58     3046.16    234.45 o 
  -1   5  -7     5570.43     5775.64    364.83 o 
   1   5  -7     4036.55     3652.33    301.13 o 
   3   5  -7     3251.75     2742.50    350.42 o 
   5   5  -7      425.58      377.27    224.38 o 
   7   5  -7       58.54      277.05    694.27 o 
  -6   6  -7     1981.19     2074.10    426.96 o 
  -4   6  -7     3417.71     2856.15    290.95 o 
  -2   6  -7     4194.21     3879.74    266.19 o 
   0   6  -7     7251.62     7444.92    319.00 o 
   2   6  -7     8018.71     7737.84    267.91 o 
   4   6  -7     3274.11     3459.05    943.22 o 
   6   6  -7     3527.04     4102.36    524.23 o 
  -5   7  -7     1890.41     1325.01    372.90 o 
  -3   7  -7     1431.65     1348.93    295.06 o 
  -1   7  -7     1490.93     1546.19    176.81 o 
   1   7  -7    11655.45    11427.36    518.05 o 
   3   7  -7     2083.45     2140.24    212.62 o 
   5   7  -7    10559.45     9479.59    699.28 o 
   7   7  -7     3151.88     2767.65    560.03 o 
  -4   8  -7     1202.26     1078.85    304.74 o 
  -2   8  -7      895.14      789.51    138.99 o 
   0   8  -7     3780.75     3543.95    287.44 o 
   2   8  -7     8020.02     7742.67    288.46 o 
   4   8  -7     5776.17     5208.28    370.98 o 
   6   8  -7     2640.32     2334.33    625.87 o 
  -5   9  -7     1042.02     1517.94    376.65 o 
  -3   9  -7      584.91      407.90    331.14 o 
  -1   9  -7      210.27      191.55    168.99 o 
   1   9  -7     2464.57     2498.75    181.31 o 
   3   9  -7     2563.26     2484.08    262.72 o 
   5   9  -7      717.86      616.15    350.63 o 
  -4  10  -7     1320.92     1347.20    367.68 o 
  -2  10  -7     3710.85     3185.52    390.19 o 
   0  10  -7     1390.78     1541.84    152.64 o 
   2  10  -7     2864.72     2921.71    206.56 o 
   4  10  -7     1067.68     1723.31    379.40 o 
   6  10  -7      871.29     1157.02    448.90 o 
  -5  11  -7     1457.69     2332.99    935.13 o 
  -3  11  -7    13731.73    12268.55   1400.37 o 
  -1  11  -7     7097.89     6514.30    491.99 o 
   1  11  -7    22936.94    21742.66    775.62 o 
   3  11  -7      480.00     1188.38    217.32 o 
   5  11  -7     5550.38     5084.48    476.30 o 
  -4  12  -7     3288.00     3252.24    515.54 o 
  -2  12  -7    18574.78    18349.50   1021.45 o 
   0  12  -7     7849.87     7062.11    331.55 o 
   2  12  -7     7819.41     7551.11    361.26 o 
   4  12  -7     1147.59     1606.66    284.35 o 
  -3  13  -7     3141.58     3157.05    494.38 o 
  -1  13  -7      888.26      846.56    294.56 o 
   1  13  -7     5718.83     6009.93    376.53 o 
   3  13  -7      721.86     1024.40    236.22 o 
   5  13  -7     2240.20     2077.70    482.82 o 
  -2  14  -7      609.45      603.80    424.50 o 
   0  14  -7     2046.94     2198.14    397.78 o 
   2  14  -7      360.58      580.37    164.68 o 
   4  14  -7      762.20     1226.07    412.82 o 
  -3  15  -7      708.39      975.59    384.06 o 
  -1  15  -7      135.04      127.37    194.93 o 
   1  15  -7     2404.99     2498.80    401.32 o 
   3  15  -7      992.12     1179.47    283.07 o 
  -2  16  -7      848.76     2267.08   1366.26 o 
   0  16  -7      461.12     1608.04    404.98 o 
   2  16  -7     2961.29     2700.51    356.48 o 
  -1  17  -7     2958.30     1651.37    503.15 o 
   1  17  -7     2208.46     2177.44    848.34 o 
   3  17  -7     1540.19     1591.96    442.13 o 
  -6   0  -6      196.72     1473.24    543.11 o 
  -4   0  -6     2503.57     2677.25    614.86 o 
  -2   0  -6     2554.72     2367.51    231.92 o 
   0   0  -6    12818.02    13625.41    694.00 o 
   2   0  -6    47149.95    49584.77   1800.03 o 
   4   0  -6     9145.57     8976.99    796.39 o 
   6   0  -6    13123.22    12875.35   1136.98 o 
  -5   1  -6     3905.03     3949.83    306.91 o 
  -3   1  -6      250.86      631.80    120.23 o 
  -1   1  -6    16951.63    18061.52    471.96 o 
   1   1  -6     4691.09     4807.31    270.17 o 
   3   1  -6     8767.27     8731.17    436.48 o 
   5   1  -6     3145.63     3409.12    404.86 o 
   7   1  -6     6531.52     7569.01   1417.55 o 
  -6   2  -6     1174.69     1608.01    347.77 o 
  -4   2  -6      228.35      370.66    208.93 o 
  -2   2  -6     1416.90     1514.39    191.84 o 
   0   2  -6    19205.51    21713.35    537.14 o 
   2   2  -6     1244.31     1180.42    207.49 o 
   4   2  -6     2265.54     2115.95    252.22 o 
   6   2  -6      637.30      281.93    414.47 o 
  -5   3  -6     3908.63     4016.97    304.99 o 
  -3   3  -6     3366.74     3524.19    195.59 o 
  -1   3  -6     7399.20     7559.67    286.98 o 
   1   3  -6      968.28     1165.76    141.85 o 
   3   3  -6     6115.68     5529.20    352.61 o 
   5   3  -6       23.07     -114.50    153.60 o 
   7   3  -6      986.19     1165.72    461.79 o 
  -6   4  -6     5024.77     5564.27    513.57 o 
  -4   4  -6    11374.67    11303.54    479.16 o 
  -2   4  -6    25049.74    24421.63    589.14 o 
   0   4  -6    20140.63    21320.29    551.51 o 
   2   4  -6    15095.89    17264.10    658.61 o 
   4   4  -6     1913.56     1922.76    270.56 o 
   6   4  -6     1238.62     1454.56    323.43 o 
  -5   5  -6     8139.95     7757.85    522.37 o 
  -3   5  -6    17363.07    17627.41    621.27 o 
  -1   5  -6    25779.43    25014.31    692.48 o 
   1   5  -6     7441.52     7069.16    231.00 o 
   3   5  -6     7321.62     7120.78    688.89 o 
   5   5  -6     4205.18     3924.41    396.16 o 
   7   5  -6     1223.90     1387.17    396.45 o 
  -6   6  -6       65.02      495.68    456.67 o 
  -4   6  -6     4404.38     4258.66    318.52 o 
  -2   6  -6     8795.62     8312.23    255.36 o 
   0   6  -6     4675.54     4451.22    307.55 o 
   2   6  -6    10733.08     9985.29    343.00 o 
   4   6  -6     4453.65     4869.34    417.04 o 
   6   6  -6     2190.22     1666.26    354.73 o 
  -5   7  -6      363.13      305.60    293.43 o 
  -3   7  -6      190.20      422.38    152.87 o 
  -1   7  -6       36.52      218.27    104.56 o 
   1   7  -6     1289.67     1295.85    124.42 o 
   3   7  -6     1818.12     2130.05    265.40 o 
   5   7  -6     2546.64     2559.57    362.68 o 
   7   7  -6       59.77      537.43    418.42 o 
  -6   8  -6     1841.65     1384.49    408.28 o 
  -4   8  -6      918.49     1112.91    210.54 o 
  -2   8  -6     4095.72     3746.23    446.15 o 
   0   8  -6     3994.81     3565.58    226.02 o 
   2   8  -6     4509.13     4162.09    206.15 o 
   4   8  -6    10159.38     9649.50    468.25 o 
   6   8  -6     1621.31     2627.47    688.81 o 
  -5   9  -6      751.62      750.75    245.18 o 
  -3   9  -6     5961.87     5793.37    523.60 o 
  -1   9  -6      805.20      844.33    113.61 o 
   1   9  -6    11798.74    11914.79    497.66 o 
   3   9  -6     2328.32     2591.47    336.63 o 
   5   9  -6     8333.83     7952.86    538.17 o 
  -4  10  -6     3351.11     3139.97    331.24 o 
  -2  10  -6     5903.50     5652.49    522.72 o 
   0  10  -6    11247.65    11024.53    415.68 o 
   2  10  -6     7273.13     6908.65    287.81 o 
   4  10  -6     5232.00     4964.27    709.73 o 
   6  10  -6      851.52     1652.05    460.52 o 
  -5  11  -6      706.82      564.75    611.27 o 
  -3  11  -6     4105.30     3688.16    543.29 o 
  -1  11  -6     1063.83      884.70    210.87 o 
   1  11  -6     3774.87     3788.88    367.34 o 
   3  11  -6      923.65     1052.68    196.49 o 
   5  11  -6     1057.77     1592.15    435.40 o 
  -4  12  -6     1337.91     1610.54    386.85 o 
  -2  12  -6      895.48      857.23    185.83 o 
   0  12  -6     1426.36     1538.15    190.20 o 
   2  12  -6      206.85      557.17    223.84 o 
   4  12  -6      500.80      796.51    398.29 o 
   6  12  -6      217.84      275.65    361.53 o 
  -3  13  -6    10853.46    10558.48    823.03 o 
  -1  13  -6     1617.72     1691.55    236.21 o 
   1  13  -6    12267.01    12032.58    464.30 o 
   3  13  -6     1858.00     1589.71    291.40 o 
   5  13  -6     2437.16     2661.40    565.44 o 
  -4  14  -6     1719.77     1682.21    471.78 o 
  -2  14  -6     1807.54     1746.61    383.36 o 
   0  14  -6     4730.34     4303.71    349.63 o 
   2  14  -6     5515.90     5395.66    333.90 o 
   4  14  -6     5720.09     4973.36    669.69 o 
  -3  15  -6     1289.79     1514.03    412.71 o 
  -1  15  -6      462.06      353.10    176.07 o 
   1  15  -6     2521.10     2687.25    261.14 o 
   3  15  -6     2739.41     2889.15    503.31 o 
  -2  16  -6     2456.61     2327.72    500.64 o 
   0  16  -6     1999.76     1796.96    292.75 o 
   2  16  -6     1777.43     1532.53    259.41 o 
   4  16  -6      405.22      891.23    391.31 o 
  -1  17  -6      393.38     1079.95    348.19 o 
   1  17  -6     1426.57     1911.79    308.43 o 
   3  17  -6      240.06     1024.07    983.25 o 
   0  18  -6     2128.46     1364.69    408.42 o 
   2  18  -6     2834.65     2668.65    725.19 o 
  -7   1  -5      534.51      766.72    344.42 o 
  -5   1  -5     3129.64     2799.79    216.12 o 
  -3   1  -5      169.38      273.20     85.74 o 
  -1   1  -5     7428.71     7795.33    254.11 o 
   1   1  -5     5408.84     5579.18    558.51 o 
   3   1  -5     8788.86     8203.23    400.58 o 
   5   1  -5     2704.87     2847.70    365.63 o 
   7   1  -5     3268.50     3487.84    527.92 o 
  -6   2  -5     5936.77     6514.84    563.58 o 
  -4   2  -5     2460.60     2210.79    197.58 o 
  -2   2  -5    17766.21    15716.08    581.80 o 
   0   2  -5     8879.56     8535.98    321.58 o 
   2   2  -5    41360.75    40294.55   1056.63 o 
   4   2  -5     5713.63     6156.59    408.25 o 
   6   2  -5     7331.89     8122.38    612.45 o 
  -7   3  -5     1154.15     1423.97    378.50 o 
  -5   3  -5    15355.12    14837.14   1171.74 o 
  -3   3  -5    19035.51    19015.22   1248.94 o 
  -1   3  -5    27127.69    26691.60    618.87 o 
   1   3  -5     1954.26     1978.22    134.61 o 
   3   3  -5    16808.51    17193.07    655.28 o 
   5   3  -5     1499.31     1379.17    278.98 o 
   7   3  -5      921.49     1225.96    373.64 o 
  -6   4  -5     1828.54     2119.40    381.05 o 
  -4   4  -5     4190.04     3924.39    241.61 o 
  -2   4  -5     5322.17     5108.49    175.60 o 
   0   4  -5     1018.54      939.52    108.15 o 
   2   4  -5     6278.90     6110.52    308.29 o 
   4   4  -5     1547.48     1626.98    235.55 o 
   6   4  -5       54.83      502.74    546.94 o 
  -5   5  -5     1375.55     1618.81    254.36 o 
  -3   5  -5     3856.84     3733.66    257.03 o 
  -1   5  -5     2101.23     1853.36     93.08 o 
   1   5  -5     8517.58     8654.18    319.40 o 
   3   5  -5      192.18      549.33    196.74 o 
   5   5  -5     4223.18     4566.19    411.45 o 
   7   5  -5      825.75      956.28    334.75 o 
  -6   6  -5     1396.41     1523.06    394.11 o 
  -4   6  -5     1908.07     1666.56    225.54 o 
  -2   6  -5     7570.00     6998.19    211.31 o 
   0   6  -5    13369.92    13042.24    492.30 o 
   2   6  -5     9945.08     9797.43    310.29 o 
   4   6  -5     4672.06     4274.84    361.61 o 
   6   6  -5     2281.41     2662.96    405.70 o 
  -5   7  -5      672.41      888.63    226.56 o 
  -3   7  -5     6249.20     5626.29    308.76 o 
  -1   7  -5     7227.06     7129.38    302.83 o 
   1   7  -5    11723.07    11896.75    379.33 o 
   3   7  -5    11131.56    11637.51    434.11 o 
   5   7  -5    11059.13    11586.84    668.40 o 
   7   7  -5     4332.72     4973.77    949.70 o 
  -6   8  -5      323.36      249.36    271.69 o 
  -4   8  -5     2233.69     2277.40    275.23 o 
  -2   8  -5     1013.65     1155.92    163.90 o 
   0   8  -5     8466.23     8550.99    267.91 o 
   2   8  -5     6868.68     6208.03    232.00 o 
   4   8  -5    16394.80    16153.72    654.07 o 
   6   8  -5     1997.32     2005.04    310.30 o 
  -5   9  -5      437.46      345.22    213.14 o 
  -3   9  -5      696.44      876.65    166.27 o 
  -1   9  -5     5946.24     5935.81    221.57 o 
   1   9  -5      386.70      549.19    111.57 o 
   3   9  -5     2932.64     2640.93    248.67 o 
   5   9  -5      360.09      989.50    267.76 o 
   7   9  -5      125.26      377.58    316.45 o 
  -4  10  -5     3144.25     2715.86    401.02 o 
  -2  10  -5     1764.51     2130.81    326.05 o 
   0  10  -5     3243.05     2933.56    176.26 o 
   2  10  -5      494.89      652.72    183.07 o 
   4  10  -5     3999.60     3960.47    305.82 o 
   6  10  -5       11.42      -56.35    264.07 o 
  -5  11  -5     3158.92     2601.39    371.33 o 
  -3  11  -5    18280.72    18136.98    745.09 o 
  -1  11  -5     4971.77     5200.09    314.74 o 
   1  11  -5     7976.17     7795.21    322.48 o 
   3  11  -5      890.32     1018.30    301.81 o 
   5  11  -5     2509.77     3160.48    469.59 o 
  -4  12  -5    11449.01    11596.18    650.59 o 
  -2  12  -5     3475.76     3381.64    320.36 o 
   0  12  -5    19731.46    20422.73    585.41 o 
   2  12  -5     1234.37     1300.08    161.86 o 
   4  12  -5     3966.77     4494.69   1005.23 o 
   6  12  -5      243.78      356.85    309.32 o 
  -5  13  -5      917.94     1580.49    449.39 o 
  -3  13  -5     4406.35     4366.57    411.37 o 
  -1  13  -5     1965.34     2077.66    242.07 o 
   1  13  -5     3400.30     2805.06    245.01 o 
   3  13  -5     1737.63     1391.83    227.50 o 
   5  13  -5     1165.14     1849.54    701.10 o 
  -4  14  -5      288.81      -20.93    345.37 o 
  -2  14  -5      227.78      199.77    209.26 o 
   0  14  -5     4082.98     4056.92    344.95 o 
   2  14  -5      747.87      929.56    167.25 o 
   4  14  -5      407.94       -0.38    439.29 o 
  -3  15  -5      511.86      699.49    405.19 o 
  -1  15  -5     2172.92     2579.63    405.07 o 
   1  15  -5     3408.99     3522.85    297.05 o 
   3  15  -5     2630.82     2700.22    501.30 o 
   5  15  -5     3610.82     3921.24    663.22 o 
  -2  16  -5     1523.91     1563.64    343.86 o 
   0  16  -5     4160.44     4060.60    405.08 o 
   2  16  -5     3858.01     3525.83    305.19 o 
   4  16  -5     5817.39     7450.75   1327.26 o 
  -1  17  -5     3064.99     3339.36    432.58 o 
   1  17  -5     3518.02     3416.54    610.91 o 
   3  17  -5     2271.98     3828.31    912.80 o 
  -2  18  -5     1785.59     1088.63    439.10 o 
   0  18  -5      476.13     1312.57    307.08 o 
   2  18  -5     3012.20     1510.53    680.71 o 
   1  19  -5     1005.69        4.16    287.12 o 
  -6   0  -4     2319.86     2896.42    441.77 o 
  -4   0  -4      397.40      996.32    172.81 o 
  -2   0  -4    43369.64    45540.53    867.71 o 
   0   0  -4    18968.54    20897.32    702.96 o 
   2   0  -4    47537.94    44949.23   1564.05 o 
   4   0  -4    12736.05    12084.66    870.18 o 
   6   0  -4    23396.37    26011.56   1679.41 o 
   8   0  -4     1143.95     1798.91    795.61 o 
  -7   1  -4      288.68     1201.79    519.87 o 
  -5   1  -4     1553.94     1710.01    184.85 o 
  -3   1  -4     3204.67     3294.89    138.70 o 
  -1   1  -4    29783.98    30694.05    900.57 o 
   1   1  -4    13161.00    13517.33    398.23 o 
   3   1  -4    11399.74    11393.83    475.63 o 
   5   1  -4    14912.00    15474.86   1059.24 o 
   7   1  -4     2314.51     2515.19    452.35 o 
  -4   2  -4     2158.94     2416.91    206.06 o 
  -2   2  -4     1502.89     1357.76     98.52 o 
   0   2  -4     6953.10     7370.61    289.87 o 
   2   2  -4     8851.94     8166.14   1298.67 o 
   4   2  -4       90.25      183.04    140.49 o 
   6   2  -4     1169.65     1679.13    315.37 o 
   8   2  -4     1405.11     1552.09    495.16 o 
  -7   3  -4     2703.51     3117.25    514.22 o 
  -5   3  -4     3836.07     3933.96    325.70 o 
  -3   3  -4     2366.34     2497.88    146.05 o 
  -1   3  -4     8563.15     8996.27    362.65 o 
   1   3  -4     4825.21     5241.87    177.05 o 
   3   3  -4     3892.99     3883.73    303.93 o 
   5   3  -4      864.09     1178.43    269.40 o 
   7   3  -4      241.52      640.92    292.69 o 
  -6   4  -4    11079.98    11578.73    809.85 o 
  -4   4  -4     6594.81     6765.67    455.38 o 
  -2   4  -4    18154.22    17662.94    358.75 o 
   0   4  -4    10006.81     9952.47    192.12 o 
   2   4  -4     9665.01     9105.76    367.64 o 
   4   4  -4      106.52       12.25    151.04 o 
   6   4  -4     2418.34     2228.55    369.69 o 
  -7   5  -4     2921.03     3073.89    542.36 o 
  -5   5  -4     8838.03     9504.26    564.20 o 
  -3   5  -4    19234.52    17402.52    930.37 o 
  -1   5  -4    28533.67    28604.59    772.99 o 
   1   5  -4    16671.50    17214.40    338.65 o 
   3   5  -4     4378.61     3529.40    258.25 o 
   5   5  -4     2703.34     2672.99    488.77 o 
   7   5  -4     1059.31     1257.30    331.12 o 
  -6   6  -4      593.91      949.18    327.43 o 
  -4   6  -4     3024.18     3285.59    280.33 o 
  -2   6  -4     6820.51     6136.84    237.35 o 
   0   6  -4    11037.54    11423.97    281.45 o 
   2   6  -4     9570.63     9252.42    353.55 o 
   4   6  -4     5620.09     5660.49    353.89 o 
   6   6  -4     2498.89     2435.59    367.39 o 
  -5   7  -4      895.91     1077.49    224.39 o 
  -3   7  -4     6741.61     6614.21    317.79 o 
  -1   7  -4     1996.86     2337.97    139.01 o 
   1   7  -4     8817.03     8612.81    243.26 o 
   3   7  -4     3804.16     3960.76    251.26 o 
   5   7  -4     2826.40     2598.86    303.79 o 
   7   7  -4      705.65     1604.78    664.63 o 
  -6   8  -4       35.36     1090.03    774.18 o 
  -4   8  -4     1716.03     1593.25    456.66 o 
  -2   8  -4     2045.83     1817.17    177.49 o 
   0   8  -4     9721.34    10010.48    283.65 o 
   2   8  -4     7904.56     7881.42    249.41 o 
   4   8  -4    10193.34     9951.02    457.03 o 
   6   8  -4     1975.98     3058.69    456.87 o 
  -5   9  -4     1456.33     1308.03    267.80 o 
  -3   9  -4     3692.83     3750.39    287.75 o 
  -1   9  -4     6098.54     5576.35    419.01 o 
   1   9  -4    14550.30    14107.51    385.38 o 
   3   9  -4    17286.21    17218.88    594.07 o 
   5   9  -4     4129.24     4517.64    351.21 o 
   7   9  -4     5636.39     7206.00    825.77 o 
  -6  10  -4     1239.19     1875.86    538.45 o 
  -4  10  -4     6759.70     6455.63    444.59 o 
  -2  10  -4     3923.92     3708.45    272.72 o 
   0  10  -4    17687.71    16725.70    454.71 o 
   2  10  -4     1590.11     1602.64    175.01 o 
   4  10  -4    10146.79     9458.06    457.86 o 
   6  10  -4     1371.65     1940.88    449.84 o 
  -5  11  -4      788.22     1489.15    312.13 o 
  -3  11  -4     2035.05     1870.24    263.88 o 
  -1  11  -4     9214.08     8766.58    444.18 o 
   1  11  -4     1815.62     1976.21    174.16 o 
   3  11  -4     1102.50      883.67    175.20 o 
   5  11  -4      543.65      531.55    367.35 o 
  -4  12  -4     2409.10     2275.74    326.69 o 
  -2  12  -4      306.02      703.40    232.53 o 
   0  12  -4     1024.06     1128.66    159.58 o 
   2  12  -4      195.07      317.09    212.27 o 
   4  12  -4      191.59      116.43    211.21 o 
   6  12  -4      158.63      684.77    884.83 o 
  -5  13  -4     3589.60     2857.89    519.80 o 
  -3  13  -4     6001.15     6034.68    464.76 o 
  -1  13  -4     5624.53     6211.26    387.69 o 
   1  13  -4     1832.70     2306.72    251.40 o 
   3  13  -4     3899.52     3066.72    454.40 o 
   5  13  -4      958.91     1168.69    401.54 o 
  -4  14  -4     4616.57     4113.89    479.78 o 
  -2  14  -4     2168.16     2286.10    312.48 o 
   0  14  -4    14248.45    13781.42    615.82 o 
   2  14  -4     2492.73     2643.46    229.25 o 
   4  14  -4     8220.89     7725.92    745.26 o 
  -3  15  -4     1677.77     1980.14    367.93 o 
  -1  15  -4     4227.11     4469.05    682.04 o 
   1  15  -4     4212.55     4073.72    344.94 o 
   3  15  -4     4270.28     4637.80    544.03 o 
   5  15  -4     1805.57     2100.58    615.83 o 
  -4  16  -4       80.57        3.91    356.24 o 
  -2  16  -4      247.16      889.30    471.78 o 
   0  16  -4       80.32      466.22    485.60 o 
   2  16  -4      128.00       22.86    163.37 o 
   4  16  -4      353.82      640.43    469.68 o 
  -3  17  -4      821.47     1502.91    592.32 o 
  -1  17  -4      342.40      836.52    353.35 o 
   1  17  -4     4108.86     3832.07    428.42 o 
   3  17  -4     1808.73     2168.58    507.88 o 
  -2  18  -4     3755.59     4020.89    501.39 o 
   0  18  -4     2146.70     2117.32    368.43 o 
   2  18  -4     3407.09     3178.44    571.04 o 
  -1  19  -4     2249.04     1703.75    375.86 o 
   1  19  -4     3099.49     2329.56    681.54 o 
  -7   1  -3     1304.45     1641.98    337.01 o 
  -5   1  -3      533.65      590.84    147.65 o 
  -3   1  -3     5178.05     5011.19    160.19 o 
  -1   1  -3     8205.84     8554.81    166.29 o 
   1   1  -3    39890.49    40488.50   1365.83 o 
   3   1  -3     7268.39     7769.46    345.35 o 
   5   1  -3     5992.31     6252.69    413.56 o 
   7   1  -3      353.96      968.75    808.87 o 
  -6   2  -3     9957.94    10616.63    484.31 o 
  -4   2  -3     4873.02     4711.21    200.53 o 
  -2   2  -3    41214.82    41460.32   1631.98 o 
   0   2  -3     2492.92     2571.37    107.22 o 
   2   2  -3    29090.67    30301.97   1182.47 o 
   4   2  -3     8590.15     8273.70    434.81 o 
   6   2  -3     6274.44     6929.66    548.86 o 
   8   2  -3     1874.19     1914.29    512.70 o 
  -7   3  -3     3364.82     3206.70    490.37 o 
  -5   3  -3     5253.14     6149.10    380.73 o 
  -3   3  -3    20144.52    20408.17    709.32 o 
  -1   3  -3    19626.21    19505.90    431.13 o 
   1   3  -3    65382.36    68904.40    924.13 o 
   3   3  -3     3691.11     4457.42    408.11 o 
   5   3  -3     5029.54     4792.24    411.98 o 
   7   3  -3      426.57      835.84    338.97 o 
  -6   4  -3     3965.90     4194.39    458.97 o 
  -4   4  -3     2002.49     2045.59    211.67 o 
  -2   4  -3     8109.20     7946.17    328.32 o 
   0   4  -3     3677.98     3566.57    110.11 o 
   2   4  -3     3220.50     3034.02    223.01 o 
   4   4  -3     2023.83     1886.20    228.53 o 
   6   4  -3     1770.39     2069.72    578.65 o 
  -7   5  -3     1073.66     1437.71    357.91 o 
  -5   5  -3      576.03     1062.98    254.53 o 
  -3   5  -3     6351.69     5633.44    231.93 o 
  -1   5  -3     5821.23     5445.22    184.03 o 
   1   5  -3    13536.38    14167.76    279.13 o 
   3   5  -3      465.55      427.49    129.05 o 
   5   5  -3     1625.08     1385.44    259.59 o 
   7   5  -3      304.52     1105.75    356.73 o 
  -6   6  -3     1838.26     1595.74    326.25 o 
  -4   6  -3    11158.89    10603.55    456.54 o 
  -2   6  -3     2174.99     1850.47    129.93 o 
   2   6  -3     6585.23     6526.74    172.29 o 
   4   6  -3     6074.50     5609.92    328.86 o 
   6   6  -3     5467.84     5105.26    864.02 o 
  -7   7  -3      392.80      763.42    394.21 o 
  -5   7  -3     4571.23     3998.74    398.97 o 
  -3   7  -3     3798.71     3775.99    250.25 o 
  -1   7  -3    13910.34    13323.32    281.16 o 
   1   7  -3    29551.77    31532.07    568.21 o 
   3   7  -3    26406.14    26167.49    694.46 o 
   5   7  -3     6545.95     6540.41   1013.35 o 
   7   7  -3     4321.71     6258.89   1142.37 o 
  -6   8  -3      601.64      597.68    359.71 o 
  -4   8  -3     6166.42     5491.07    374.05 o 
  -2   8  -3     3875.29     3352.20    228.58 o 
   0   8  -3     9922.00     9334.79    271.31 o 
   2   8  -3     8742.40     9013.31    253.27 o 
   4   8  -3    16659.60    17048.66    587.61 o 
   6   8  -3     4460.75     3932.15    582.36 o 
  -5   9  -3     1058.55     1036.87    287.47 o 
  -3   9  -3      659.36     1288.08    318.83 o 
  -1   9  -3     3770.36     3197.00    282.48 o 
   1   9  -3     1440.39     1608.96    133.94 o 
   3   9  -3     3370.01     3289.58    221.26 o 
   5   9  -3      443.04      261.04    256.55 o 
   7   9  -3      276.66     1549.62    572.08 o 
  -6  10  -3      140.01      456.56    434.46 o 
  -4  10  -3     4393.34     4416.88    376.52 o 
  -2  10  -3     4411.61     4281.81    300.59 o 
   0  10  -3    13038.33    12850.19    371.62 o 
   2  10  -3     2315.52     2381.14    151.95 o 
   4  10  -3      840.20     1565.08    348.18 o 
   6  10  -3     1056.48      946.30    395.77 o 
  -5  11  -3     7018.11     7614.22    750.13 o 
  -3  11  -3     1708.46     2114.21    261.87 o 
  -1  11  -3    21105.33    21519.82    711.12 o 
   1  11  -3     1232.07     1185.18    141.81 o 
   3  11  -3     5703.61     5547.16    401.07 o 
   5  11  -3      407.67     -123.90    272.80 o 
  -4  12  -3    14124.21    14566.18    764.11 o 
  -2  12  -3     1551.79     1784.86    239.75 o 
   0  12  -3    11143.43    11093.40    385.27 o 
   2  12  -3      383.40      458.43    189.50 o 
   4  12  -3     1361.54     1564.90    405.52 o 
   6  12  -3      547.26      478.90    437.46 o 
  -5  13  -3     2258.57     2220.99    488.50 o 
  -3  13  -3     1444.39     1724.07    311.79 o 
  -1  13  -3     8796.14     8470.35    490.57 o 
   1  13  -3     1834.83     1804.47    185.21 o 
   3  13  -3     2372.60     2491.61    427.45 o 
   5  13  -3      237.90      878.59    378.36 o 
  -4  14  -3      265.49     1634.00    428.44 o 
  -2  14  -3     2156.06     2085.98    298.99 o 
   0  14  -3       39.94      -43.44     98.67 o 
   2  14  -3     4404.12     3803.95    245.97 o 
   4  14  -3      361.93      502.14    651.91 o 
  -3  15  -3      535.80      825.42    332.75 o 
  -1  15  -3     5034.50     4986.42    441.51 o 
   1  15  -3     1587.94     1698.37    223.50 o 
   3  15  -3     6521.48     6321.25    681.72 o 
   5  15  -3     2528.61     2341.84    615.74 o 
  -4  16  -3     1299.44     1708.90    480.92 o 
  -2  16  -3     4421.10     4952.23    486.18 o 
   0  16  -3     8500.54     8823.86    758.82 o 
   2  16  -3     7712.00     7456.64    538.56 o 
   4  16  -3     7420.30     8264.10    984.63 o 
  -3  17  -3     2285.82     2922.47    561.77 o 
  -1  17  -3     3111.04     3327.02    805.85 o 
   1  17  -3     6632.46     6207.03    836.67 o 
   3  17  -3     3588.16     3550.76    617.67 o 
  -2  18  -3      174.62      153.42    516.04 o 
   0  18  -3     4614.68     3767.00    427.81 o 
   2  18  -3      872.87     1770.07    488.47 o 
  -1  19  -3       70.29      841.24    665.07 o 
   1  19  -3      535.38     1140.41    497.60 o 
  -6   0  -2     1825.99     2008.90    308.07 o 
  -4   0  -2    10759.04    11209.23    788.48 o 
  -2   0  -2    27303.99    28873.25    533.90 o 
   0   0  -2    75768.77    84354.80   1737.99 o 
   2   0  -2    51953.32    56258.17   1584.75 o 
   4   0  -2    32895.70    29503.24   1372.08 o 
   6   0  -2     6544.46     7706.43    817.45 o 
   8   0  -2     3398.58     2663.67    784.56 o 
  -7   1  -2     1769.14     2248.50    369.24 o 
  -5   1  -2     1918.26     1866.75    197.82 o 
  -3   1  -2    14129.64    14468.92    285.95 o 
  -1   1  -2     7242.27     7322.95    131.77 o 
   1   1  -2    68030.04    69562.45   1050.81 o 
   3   1  -2    12781.23    13173.39    494.23 o 
   5   1  -2    13587.54    13029.61    807.41 o 
   7   1  -2      549.67     1369.14    440.83 o 
  -6   2  -2     2901.87     2792.89    253.80 o 
  -4   2  -2     1265.71     1075.88    122.99 o 
  -2   2  -2    25743.32    24880.20    553.50 o 
   0   2  -2     3439.02     3533.76    103.31 o 
   2   2  -2     1983.32     2175.83    154.71 o 
   4   2  -2     4251.63     4642.99    327.96 o 
   6   2  -2     1715.60     2683.20    724.76 o 
   8   2  -2     1165.78     1184.58    463.20 o 
  -7   3  -2     1736.84     1623.25    333.40 o 
  -5   3  -2      498.54      882.56    241.30 o 
  -3   3  -2     7959.05     8005.99    299.14 o 
  -1   3  -2     5395.81     5422.17    247.31 o 
   1   3  -2     7555.95     7525.10    230.45 o 
   3   3  -2      221.19      372.69    128.74 o 
   5   3  -2     1180.58     1123.55    236.27 o 
   7   3  -2     1017.10     1387.05    364.24 o 
  -6   4  -2     7918.79     6932.69   1101.41 o 
  -4   4  -2    17357.63    17348.93    580.53 o 
  -2   4  -2    13494.67    12002.10    481.91 o 
   0   4  -2     2739.89     3097.07    127.60 o 
   2   4  -2     2514.80     2237.04    139.16 o 
   4   4  -2     1692.98     1276.67    198.84 o 
   6   4  -2     2040.68     2319.73    508.81 o 
  -7   5  -2     4184.96     4170.75    532.32 o 
  -5   5  -2     4594.57     3900.69    385.26 o 
  -3   5  -2    11178.00    10601.21    386.14 o 
  -1   5  -2    30674.37    31101.26    686.93 o 
   1   5  -2    15661.02    16402.55    361.12 o 
   3   5  -2     2507.26     2267.47    179.97 o 
   5   5  -2     4990.57     4529.77    664.94 o 
   7   5  -2     2425.49     2681.95    802.34 o 
  -6   6  -2     2364.64     2035.42    728.84 o 
  -4   6  -2    13279.92    13579.61    540.56 o 
  -2   6  -2     8644.23     8841.48    367.19 o 
   0   6  -2    26997.36    28186.28    464.64 o 
   2   6  -2     5353.18     5350.41    164.99 o 
   4   6  -2     2982.90     2619.36    254.19 o 
   6   6  -2     3614.73     3436.03    435.03 o 
  -7   7  -2       76.69      234.88    366.22 o 
  -5   7  -2        7.69      121.34    194.20 o 
  -3   7  -2     2208.95     2330.06    251.02 o 
  -1   7  -2     3561.34     3424.59    187.22 o 
   1   7  -2     1820.88     2007.41    176.32 o 
   3   7  -2      420.02      734.28    223.90 o 
   5   7  -2      748.76      912.71    171.05 o 
   7   7  -2       47.33     -184.22    399.28 o 
  -6   8  -2      880.69     1161.03    721.07 o 
  -4   8  -2     1691.43     1309.66    232.82 o 
  -2   8  -2     7761.42     7727.23    369.04 o 
   0   8  -2     8039.85     8389.21    248.84 o 
   2   8  -2    19359.21    17754.12    376.21 o 
   4   8  -2     8390.91     7353.25    785.08 o 
   6   8  -2     4188.90     4800.43    582.06 o 
  -5   9  -2     6588.42     6071.42    589.97 o 
  -3   9  -2     2351.43     2293.27    244.56 o 
  -1   9  -2    24089.76    23442.67    789.19 o 
   1   9  -2    11294.08    10595.81    293.65 o 
   3   9  -2    32655.26    29488.18   1348.32 o 
   5   9  -2     2384.37     2267.86    405.63 o 
   7   9  -2     4020.71     3827.96    889.10 o 
  -6  10  -2     2475.52     2379.22    496.50 o 
  -4  10  -2     7585.30     7235.19    573.10 o 
  -2  10  -2    12413.21    12357.88    533.95 o 
   0  10  -2     3761.04     3582.69    193.12 o 
   2  10  -2    11934.26    11697.20    328.26 o 
   4  10  -2     4286.76     3543.92    431.66 o 
   6  10  -2     3054.56     4261.43    730.65 o 
  -5  11  -2      835.40      442.85    300.89 o 
  -3  11  -2      905.15     1023.21    210.22 o 
  -1  11  -2     3489.29     3357.08    275.57 o 
   1  11  -2     3303.49     3195.33    194.13 o 
   3  11  -2     2794.03     2308.81    263.80 o 
   5  11  -2      241.49     1141.41    315.12 o 
  -6  12  -2      622.43      511.06    612.10 o 
  -4  12  -2      724.71      691.25    307.30 o 
  -2  12  -2      629.31      800.81    243.68 o 
   0  12  -2      461.25      471.03    127.23 o 
   2  12  -2      138.81      515.95    202.61 o 
   4  12  -2      232.80      675.37    290.32 o 
   6  12  -2       86.83      354.90    361.17 o 
  -5  13  -2     5417.01     6015.78    717.79 o 
  -3  13  -2     2244.69     1798.61    324.90 o 
  -1  13  -2     8216.13     9192.13    503.08 o 
   1  13  -2      515.08      583.57    167.14 o 
   3  13  -2     5229.94     5219.68    587.27 o 
   5  13  -2      143.26      188.38    336.21 o 
  -4  14  -2     4998.23     5315.57    593.67 o 
  -2  14  -2     6072.87     5912.83    446.93 o 
   0  14  -2     2168.52     2357.44    283.78 o 
   2  14  -2    11527.60    11049.63    564.94 o 
   4  14  -2     4542.45     5335.73    677.63 o 
  -5  15  -2     1485.01     1975.39    497.01 o 
  -3  15  -2     1598.50     1558.57    452.81 o 
  -1  15  -2     3476.25     3750.21    387.05 o 
   1  15  -2     5045.63     4741.38    311.11 o 
   3  15  -2     8749.21    10013.71    899.70 o 
   5  15  -2     1443.83     2178.50    551.92 o 
  -4  16  -2     1580.87     1771.31    487.60 o 
  -2  16  -2     1108.35      784.66    372.08 o 
   0  16  -2     2795.08     2285.28    313.48 o 
   2  16  -2      987.66     1104.58    260.95 o 
   4  16  -2      161.61     1057.29    411.94 o 
  -3  17  -2     1022.97     1433.20    422.94 o 
  -1  17  -2     1463.24     1935.83    427.69 o 
   1  17  -2     1951.86     1864.20    319.30 o 
   3  17  -2     1183.67      865.75    458.57 o 
  -2  18  -2     2672.12     2753.27    520.73 o 
   0  18  -2     3684.82     3851.76    545.23 o 
   2  18  -2     1601.95     2076.72    408.97 o 
  -1  19  -2     1301.23     1717.83    513.97 o 
   1  19  -2     2373.91     3193.90    547.07 o 
  -7   1  -1     1472.93     1651.10    290.84 o 
  -5   1  -1      903.33      740.94    131.19 o 
  -3   1  -1    17397.24    17245.60    368.19 o 
  -1   1  -1      136.01      262.56     32.34 o 
   1   1  -1    36113.13    40424.77    597.67 o 
   3   1  -1    10703.50    11393.71    411.93 o 
   5   1  -1     8948.92     9239.67   1374.42 o 
   7   1  -1      893.79      889.46    349.45 o 
  -6   2  -1     3180.78     3000.91    244.17 o 
  -4   2  -1    17613.92    16998.89    462.37 o 
  -2   2  -1    20722.59    20330.56    479.74 o 
   2   2  -1    13862.70    13719.14    350.55 o 
   4   2  -1    17770.31    16542.57    931.29 o 
   6   2  -1     1456.35     2005.42    498.23 o 
   8   2  -1     3193.18     2515.62    632.50 o 
  -7   3  -1     7215.15     8385.17    599.70 o 
  -5   3  -1     3074.02     2903.32    197.80 o 
  -3   3  -1    28159.19    28384.37    969.83 o 
  -1   3  -1    13179.47    13583.93    269.37 o 
   1   3  -1     5963.28     6244.99    157.15 o 
   3   3  -1     5504.98     5283.99    419.84 o 
   5   3  -1     8576.75     7753.52    505.00 o 
   7   3  -1     3533.34     3874.74    522.02 o 
  -6   4  -1     2050.85     2451.62    294.27 o 
  -4   4  -1     1585.49     1713.49    303.51 o 
  -2   4  -1    17317.55    17731.17    430.65 o 
   0   4  -1    13882.07    14906.70    230.51 o 
   2   4  -1     5888.17     5679.08    335.70 o 
   4   4  -1     3442.42     3419.23    250.82 o 
   6   4  -1      399.65     1063.40    240.18 o 
  -7   5  -1      138.88       83.26    201.99 o 
  -5   5  -1     4060.31     3664.08    363.47 o 
  -3   5  -1     1591.60     1322.90    173.73 o 
  -1   5  -1    14876.45    15099.81    347.05 o 
   1   5  -1     5192.63     4929.22    126.69 o 
   3   5  -1     2501.64     2594.30    428.70 o 
   5   5  -1     7246.28     6407.29    459.14 o 
   7   5  -1      196.14      178.42    453.36 o 
  -6   6  -1     2012.33     2577.31    397.19 o 
  -4   6  -1     6747.79     6258.50    464.53 o 
  -2   6  -1     6128.04     6243.88    271.79 o 
   0   6  -1    21728.50    23572.57    406.36 o 
   2   6  -1    12525.39    11794.44    228.92 o 
   4   6  -1     6682.84     6040.06    587.57 o 
   6   6  -1     3334.00     2688.11    824.65 o 
  -7   7  -1      759.64     1213.87    392.31 o 
  -5   7  -1     5041.71     4990.03    455.23 o 
  -3   7  -1     8385.45     7730.92    367.61 o 
  -1   7  -1    36619.41    37413.08   1189.59 o 
   1   7  -1    21472.11    20098.71    422.93 o 
   3   7  -1    36215.95    33746.98    523.22 o 
   5   7  -1     8510.49     8640.98    649.24 o 
   7   7  -1     1772.65     2315.45    647.62 o 
  -6   8  -1     1756.48     1930.95    373.21 o 
  -4   8  -1     2421.34     2758.85    304.04 o 
  -2   8  -1    24596.19    25226.33    814.68 o 
   0   8  -1    20659.44    22247.03    454.96 o 
   2   8  -1    24840.74    23315.37    605.65 o 
   4   8  -1     5883.72     5637.28    484.90 o 
   6   8  -1     2439.43     2629.46    464.10 o 
  -7   9  -1      349.70     1239.49    348.66 o 
  -5   9  -1      619.11     1022.01    286.09 o 
  -3   9  -1     3055.96     3297.16    325.24 o 
  -1   9  -1      315.79      373.57    107.20 o 
   1   9  -1     1563.67     1349.30    108.78 o 
   3   9  -1     7974.03     7212.32    922.91 o 
   5   9  -1       58.46      421.91    348.37 o 
   7   9  -1      675.28      329.63    553.27 o 
  -6  10  -1     1102.24     1823.55    482.97 o 
  -4  10  -1     1190.52     1402.78    270.12 o 
  -2  10  -1     9312.75     9637.43    416.47 o 
   0  10  -1     4275.37     4567.10    210.88 o 
   2  10  -1     1748.43     1650.25    160.35 o 
   4  10  -1     1715.81     1594.15    352.84 o 
   6  10  -1     2413.02     1884.81    475.86 o 
  -5  11  -1     8778.10     9644.25    968.81 o 
  -3  11  -1     1546.54     1708.38    510.82 o 
  -1  11  -1    16438.54    15926.41    774.30 o 
   1  11  -1      464.82      775.54    123.26 o 
   3  11  -1     3061.05     3067.72    474.91 o 
   5  11  -1     1500.31     1571.38    389.20 o 
  -6  12  -1     4458.66     4948.11    701.29 o 
  -4  12  -1     4747.86     4671.27    510.34 o 
  -2  12  -1     5585.20     5610.15    379.88 o 
   0  12  -1      543.54      660.74    126.06 o 
   2  12  -1     3283.04     3396.68    290.57 o 
   4  12  -1      548.40      569.03    298.88 o 
   6  12  -1     4990.88     5005.54    744.32 o 
  -5  13  -1     2624.33     3443.66    516.12 o 
  -3  13  -1     2306.88     2802.16    365.11 o 
  -1  13  -1     3388.29     3448.70    291.08 o 
   1  13  -1     2056.34     1957.42    192.08 o 
   3  13  -1     4243.15     4260.09    368.87 o 
   5  13  -1     2090.09     2219.94    501.53 o 
  -4  14  -1      660.70      582.50    655.88 o 
  -2  14  -1     4470.70     4509.67    507.74 o 
   0  14  -1      414.93      445.75    173.03 o 
   2  14  -1     1163.79     1496.12    263.80 o 
   4  14  -1     2646.88     3065.10    486.55 o 
  -5  15  -1      869.90     1731.95    495.41 o 
  -3  15  -1     1806.87     2162.55    516.57 o 
  -1  15  -1     7941.66     8384.93    693.12 o 
   1  15  -1     9176.90     9244.83    553.05 o 
   3  15  -1     5134.01     6360.79   1034.60 o 
   5  15  -1      743.68      436.07    424.44 o 
  -4  16  -1     1495.48     1891.02    472.34 o 
  -2  16  -1     7458.82     7901.13    891.93 o 
   0  16  -1    15076.87    16313.28   1056.12 o 
   2  16  -1    13000.13    13304.12    951.90 o 
   4  16  -1     3592.57     3905.29    624.94 o 
  -3  17  -1     2363.00     2947.48    532.59 o 
  -1  17  -1     5632.52     6373.56    818.10 o 
   1  17  -1     5160.87     5252.24    488.94 o 
   3  17  -1     3085.45     3473.10    611.64 o 
  -2  18  -1      569.31      746.15    857.26 o 
   0  18  -1     2195.46     2582.65    635.08 o 
   2  18  -1      566.48      825.94    301.91 o 
  -1  19  -1      714.82     1956.04    540.86 o 
   1  19  -1      248.23      366.18    392.53 o 
   0  20  -1      359.89       30.16    369.73 o 
  -6   0   0     1037.12     1162.93    394.09 o 
  -4   0   0    21872.98    20530.17    663.00 o 
  -2   0   0    13432.33    12853.48    529.60 o 
   2   0   0    14229.28    12298.91    462.88 o 
   4   0   0    21197.75    21016.02   1064.59 o 
   6   0   0     1275.67     1618.27    465.66 o 
  -7   1   0     2480.58     2026.80    466.67 o 
  -5   1   0     4209.27     4306.71    299.50 o 
  -3   1   0    11627.23    11534.05    533.47 o 
  -1   1   0    38242.50    39281.32    462.41 o 
   1   1   0    39086.15    38865.76    401.53 o 
   3   1   0    11843.24    11459.43    394.55 o 
   5   1   0     4462.10     3974.93    362.55 o 
   7   1   0     2524.95     3397.23    509.95 o 
  -6   2   0     1770.74     2067.45    258.61 o 
  -4   2   0     1748.05     1507.68    123.13 o 
  -2   2   0    10956.15    11290.72    293.73 o 
   2   2   0    11200.54    12133.64    823.34 o 
   4   2   0     1803.17     2168.98    217.76 o 
   6   2   0     1852.62     1950.76    455.99 o 
  -7   3   0     1338.00     1674.86    298.02 o 
  -5   3   0     3396.24     3136.42    189.97 o 
  -3   3   0     8305.68     9101.09    333.29 o 
  -1   3   0     3070.91     3072.82    116.47 o 
   1   3   0     3416.80     3523.89     70.83 o 
   3   3   0     7929.64     7628.35    209.86 o 
   5   3   0     3357.38     3333.14    328.62 o 
   7   3   0     1298.50     1248.40    402.92 o 
  -6   4   0     2865.95     3036.68    321.50 o 
  -4   4   0     9466.76     9326.54    404.60 o 
  -2   4   0      274.92      138.78    100.79 o 
   0   4   0     5400.59     5526.31    154.83 o 
   2   4   0      420.39      495.94     50.15 o 
   4   4   0     9210.97     8334.70    310.45 o 
   6   4   0     2829.99     2910.22    615.42 o 
  -7   5   0     5864.66     5944.54    539.15 o 
  -5   5   0     6537.10     6093.96    393.86 o 
  -3   5   0     8794.59     8282.02    408.96 o 
  -1   5   0    10295.80    10333.59    345.26 o 
   1   5   0     9620.07     9347.94    302.36 o 
   3   5   0     8570.13     7855.08    481.39 o 
   5   5   0     6537.34     5833.63    966.27 o 
   7   5   0     5863.70     7757.31   1130.11 o 
  -6   6   0     1489.94     1475.34    346.31 o 
  -4   6   0     6556.39     6720.79    408.81 o 
  -2   6   0    13197.75    13210.26    492.42 o 
   0   6   0    45729.67    50173.58    838.89 o 
   2   6   0    12674.20    12678.84    401.86 o 
   4   6   0     6113.57     5392.04    257.21 o 
   6   6   0     1521.82     1931.52    552.58 o 
  -7   7   0      136.69      546.84    512.44 o 
  -5   7   0     2277.00     2361.18    348.27 o 
  -3   7   0      274.37      307.48    142.60 o 
  -1   7   0     5248.03     5757.14    244.74 o 
   1   7   0     5158.67     5421.01    181.84 o 
   3   7   0      287.17      305.60    107.48 o 
   5   7   0     2305.90     2352.99    459.27 o 
   7   7   0      137.78      358.13    341.00 o 
  -6   8   0     2183.64     2848.36    467.89 o 
  -4   8   0     2591.50     2757.66    392.89 o 
  -2   8   0    36133.73    37589.15   1445.17 o 
   0   8   0     6983.31     7000.06    258.18 o 
   2   8   0    36139.82    38354.06   1437.24 o 
   4   8   0     2885.45     2939.86    341.77 o 
   6   8   0     2020.39     2190.43    456.66 o 
  -7   9   0     1246.78     1395.41    420.66 o 
  -5   9   0     6805.10     6877.94    623.81 o 
  -3   9   0    13917.38    14926.20    742.24 o 
  -1   9   0    15253.74    15556.79    491.23 o 
   1   9   0    15273.83    14720.13    582.26 o 
   3   9   0    14332.69    15236.60    520.20 o 
   5   9   0     6652.94     7479.73    653.74 o 
   7   9   0     1314.05     1320.82    459.38 o 
  -6  10   0     5479.77     5032.95    722.45 o 
  -4  10   0      719.38      988.10    287.81 o 
  -2  10   0    18974.36    18364.65    798.40 o 
   0  10   0     1377.40     1550.92    325.79 o 
   2  10   0    19085.32    19442.94    640.76 o 
   4  10   0      871.54     1006.83    311.87 o 
   6  10   0     5462.01     6277.59    720.92 o 
  -5  11   0     1481.54     1160.00    354.72 o 
  -3  11   0      643.36      895.10    251.20 o 
  -1  11   0     2275.12     1902.09    305.32 o 
   1  11   0     2281.74     2282.11    277.73 o 
   3  11   0      749.19      645.41    400.66 o 
   5  11   0     1513.79     1848.54    496.81 o 
  -6  12   0      592.90      985.86    458.73 o 
  -4  12   0      392.84      463.50    269.35 o 
  -2  12   0      509.24      436.32    223.89 o 
   0  12   0     2834.77     3114.28    258.47 o 
   2  12   0      544.92      922.06    197.12 o 
   4  12   0      421.34      781.02    342.95 o 
   6  12   0      559.84     1336.02    455.46 o 
  -5  13   0     3051.42     4203.48    587.83 o 
  -3  13   0     1826.88     1750.16    398.23 o 
  -1  13   0     3070.35     2395.77    371.42 o 
   1  13   0     3012.82     3306.44    295.11 o 
   3  13   0     1915.98     2073.51    264.98 o 
   5  13   0     2967.91     3891.87    680.23 o 
  -4  14   0     1410.44     1433.36    421.06 o 
  -2  14   0    15087.08    15888.27    903.64 o 
   0  14   0     3974.65     3384.29    468.80 o 
   2  14   0    15266.11    14937.50    686.03 o 
   4  14   0     1465.53     1477.65    452.14 o 
  -5  15   0     2548.76     1980.92    563.98 o 
  -3  15   0     3235.57     3268.72    464.51 o 
  -1  15   0     5838.02     5765.02    576.84 o 
   1  15   0     6151.96     6229.60    456.22 o 
   3  15   0     3226.36     2784.28    347.89 o 
   5  15   0     2491.60     2043.47    536.22 o 
  -4  16   0      217.14      176.64    270.75 o 
  -2  16   0      770.72     1166.98    378.89 o 
   0  16   0       11.63      406.53    232.07 o 
   2  16   0      737.98      935.06    311.39 o 
   4  16   0      238.98       -1.37    536.26 o 
  -3  17   0     1729.20     2392.09    496.67 o 
  -1  17   0     2101.43     2701.33    457.94 o 
   1  17   0     2003.16     2000.88    393.95 o 
   3  17   0     1681.87     2150.30    512.52 o 
  -2  18   0      816.75      819.62    400.08 o 
   0  18   0     3575.16     4372.84   1430.99 o 
   2  18   0      823.33     1128.66    315.37 o 
  -1  19   0      979.73     1440.01    425.76 o 
   1  19   0     1069.21      812.71    822.43 o 
   0  20   0      501.11     1188.59    923.74 o 
  -7   1   1      926.25     1434.36    478.17 o 
  -5   1   1     9192.49     9326.16    323.41 o 
  -3   1   1    10604.77    11101.78    245.80 o 
  -1   1   1    35411.89    38839.80    483.04 o 
   3   1   1    17569.03    17142.04    782.58 o 
   5   1   1      929.77     1066.82    234.35 o 
   7   1   1     1394.83     1453.70    461.58 o 
  -8   2   1     3204.12     4529.79    703.29 o 
  -6   2   1     1465.48     1417.73    230.51 o 
  -4   2   1    17878.68    16365.72    373.08 o 
  -2   2   1    14116.13    13432.49    424.52 o 
   4   2   1    17604.80    16943.91   1867.90 o 
   6   2   1     2917.22     3686.56    472.62 o 
  -7   3   1     3536.05     3343.11    411.41 o 
  -5   3   1     8863.43     8278.69    419.01 o 
  -3   3   1     5065.68     5350.52    240.90 o 
  -1   3   1     5808.94     6127.05    227.01 o 
   1   3   1    12242.79    12044.88    444.42 o 
   3   3   1    28617.01    26717.56   1639.64 o 
   5   3   1     3215.87     3093.09    312.30 o 
   7   3   1     7253.26     7898.31    730.93 o 
  -6   4   1      456.93      394.40    209.73 o 
  -4   4   1     3335.97     3601.62    249.98 o 
  -2   4   1     6137.92     6035.50    835.13 o 
   0   4   1    13121.25    14768.99    401.41 o 
   2   4   1    17406.99    16275.52    625.77 o 
   4   4   1     1563.25     1491.88    153.23 o 
   6   4   1     1953.89     1546.71    334.79 o 
  -7   5   1      219.82      332.00    233.75 o 
  -5   5   1     7080.06     7196.26    427.31 o 
  -3   5   1     2624.86     2918.36    258.11 o 
  -1   5   1     5166.26     5108.44    252.00 o 
   1   5   1    14853.06    15588.25    444.32 o 
   3   5   1     1508.44     1515.11    192.91 o 
   5   5   1     4215.59     3524.93    291.93 o 
   7   5   1      140.24     -345.11    345.11 o 
  -6   6   1     3040.71     2970.67    431.86 o 
  -4   6   1     6637.10     6837.40    724.30 o 
  -2   6   1    12201.09    11307.52   1408.07 o 
   0   6   1    22103.00    22881.60    680.20 o 
   2   6   1     6595.65     6344.00    428.24 o 
   4   6   1     6933.29     6027.72    354.80 o 
   6   6   1     1953.62     2638.77    460.19 o 
  -7   7   1     1789.85     2077.88    701.59 o 
  -5   7   1     8437.23     8480.10    629.79 o 
  -3   7   1    36283.62    37120.95   1197.81 o 
  -1   7   1    20833.93    20759.08    859.70 o 
   1   7   1    36749.79    38206.80   1233.59 o 
   3   7   1     8922.38     7981.61    421.56 o 
   5   7   1     5017.22     4653.69    762.03 o 
   7   7   1      754.80     1688.77    446.74 o 
  -6   8   1     2430.68     2850.31    912.80 o 
  -4   8   1     5615.41     6032.45    464.12 o 
  -2   8   1    25325.21    24062.70    842.01 o 
   0   8   1    20699.86    22160.51    748.52 o 
   2   8   1    24884.20    24911.82    799.56 o 
   4   8   1     2215.11     2161.09    352.18 o 
   6   8   1     1718.93     1889.53    443.68 o 
  -7   9   1      652.43     1095.83    892.37 o 
  -5   9   1       63.58      206.48    233.96 o 
  -3   9   1     7867.86     7736.96    700.05 o 
  -1   9   1     1549.19     1363.12    307.53 o 
   1   9   1      356.66      519.36    223.35 o 
   3   9   1     3177.01     2973.09    266.29 o 
   5   9   1      638.36      287.19    282.79 o 
   7   9   1      368.76       29.02    395.41 o 
  -6  10   1     2414.51     2836.93    474.34 o 
  -4  10   1     1847.88     2039.53    548.53 o 
  -2  10   1     1934.77     2627.28    323.89 o 
   0  10   1     4164.15     4106.77    334.97 o 
   2  10   1     8992.17     9245.45    495.70 o 
   4  10   1     1053.01      868.09    190.63 o 
   6  10   1     1109.27     1091.16    462.28 o 
  -5  11   1     1511.27     1346.62    381.16 o 
  -3  11   1     3389.96     3675.18    379.49 o 
  -1  11   1      308.84      651.87    203.80 o 
   1  11   1    15959.53    16494.31    757.46 o 
   3  11   1     1459.03     1049.55    230.80 o 
   5  11   1     8827.88     9228.39    801.77 o 
  -6  12   1     4941.04     5578.72    747.37 o 
  -4  12   1      687.54      812.05    285.31 o 
  -2  12   1     3233.49     3342.04    376.37 o 
   0  12   1      541.62      770.12    209.98 o 
   2  12   1     5644.19     5526.31    446.60 o 
   4  12   1     4646.06     4925.65    767.19 o 
   6  12   1     4496.13     5949.74    794.02 o 
  -5  13   1     2123.58     2585.12    493.74 o 
  -3  13   1     4488.29     5020.92    527.52 o 
  -1  13   1     1828.23     2108.76    483.58 o 
   1  13   1     3329.74     3479.98    407.36 o 
   3  13   1     2120.22     1667.64    284.65 o 
   5  13   1     2650.16     2607.52    721.53 o 
  -4  14   1     2631.53     2541.89    461.41 o 
  -2  14   1     1154.72     1407.83    340.48 o 
   0  14   1      408.76      515.78    483.69 o 
   2  14   1     4511.01     4657.08    407.09 o 
   4  14   1      676.36     1108.28    377.82 o 
  -5  15   1      772.20     1326.67    409.57 o 
  -3  15   1     4967.34     5860.65    871.15 o 
  -1  15   1     9475.52     9703.12    741.26 o 
   1  15   1     7942.22     8279.43    538.75 o 
   3  15   1     1889.97     1799.72    291.21 o 
   5  15   1      847.66      596.33    514.76 o 
  -4  16   1     3508.77     3508.73    629.20 o 
  -2  16   1    13067.51    14329.83    949.84 o 
   0  16   1    15245.00    16144.26    800.43 o 
   2  16   1     7388.67     7264.55    999.18 o 
   4  16   1     1412.92     1597.41    467.81 o 
  -3  17   1     3145.61     3456.29    583.17 o 
  -1  17   1     4989.65     5992.20    733.09 o 
   1  17   1     5740.45     6296.04    530.14 o 
   3  17   1     2456.76     2398.17    534.01 o 
  -2  18   1      496.80      771.68    540.33 o 
   0  18   1     2229.08     3017.78    712.45 o 
   2  18   1      628.79      791.89    286.84 o 
  -1  19   1      285.38     1018.66    389.20 o 
   1  19   1      670.39     1207.94    811.84 o 
   0  20   1      305.27      716.22    829.54 o 
  -8   0   2     3471.10     4864.42    889.33 o 
  -6   0   2     6219.40     5917.01    750.39 o 
  -4   0   2    32490.49    31282.69    846.89 o 
  -2   0   2    53630.33    56022.34    937.81 o 
   0   0   2    78152.35    85685.13    788.80 o 
   6   0   2     1923.94     1983.59    581.21 o 
  -7   1   2      493.88      408.91    349.59 o 
  -5   1   2    13202.08    12633.61    398.10 o 
  -3   1   2    12972.50    13206.96    378.07 o 
  -1   1   2    68450.77    69876.34    626.35 o 
   1   1   2     7277.58     7729.74    297.29 o 
   5   1   2     2206.25     2114.82    444.73 o 
   7   1   2     1782.55     1713.34    484.08 o 
  -8   2   2     1122.45     1427.62    492.92 o 
  -6   2   2     1648.92     1804.59    247.52 o 
  -4   2   2     4187.85     3950.20    197.42 o 
  -2   2   2     2060.82     2007.07    132.18 o 
   0   2   2     3460.33     3790.35    152.59 o 
   4   2   2     1257.00     1748.24    280.54 o 
   6   2   2     2988.36     3370.56    448.17 o 
  -7   3   2     1095.50     1082.14    259.27 o 
  -5   3   2     1307.79     1481.15    199.46 o 
  -3   3   2      170.29      375.49    109.92 o 
  -1   3   2     7368.76     7291.45    270.64 o 
   1   3   2     4995.33     5640.27    209.74 o 
   3   3   2     8045.06     7927.97    415.39 o 
   5   3   2      465.61      845.41    228.99 o 
   7   3   2     1696.05     1599.33    407.08 o 
  -6   4   2     1889.45     1878.88    289.68 o 
  -4   4   2     1823.93     1917.75    193.87 o 
  -2   4   2     2261.52     2136.08    146.18 o 
   0   4   2     3036.06     3126.50    263.08 o 
   2   4   2    13348.56    13116.57    405.40 o 
   4   4   2    17654.87    16890.37    656.02 o 
   6   4   2     7810.61     7533.24    431.97 o 
  -7   5   2     2575.21     2790.15    375.72 o 
  -5   5   2     5130.82     4663.57    363.91 o 
  -3   5   2     2738.35     2609.94    189.08 o 
  -1   5   2    15315.00    15152.82    515.98 o 
   1   5   2    30171.69    31765.95    794.18 o 
   3   5   2    10799.29     9480.28    273.03 o 
   5   5   2     4630.56     4202.40    298.43 o 
   7   5   2     4213.41     4504.56    660.29 o 
  -6   6   2     3701.86     4324.82    408.22 o 
  -4   6   2     2930.92     2922.78    297.59 o 
  -2   6   2     6019.56     5897.51    325.84 o 
   0   6   2    26815.83    29154.03    833.20 o 
   2   6   2     8645.07     8745.59   1115.66 o 
   4   6   2    12735.77    11984.75    526.75 o 
   6   6   2     2468.78     2506.16    412.97 o 
  -7   7   2       46.54      404.49    496.54 o 
  -5   7   2      778.83      673.84    245.47 o 
  -3   7   2      403.19      496.26    171.93 o 
  -1   7   2     1782.35     2023.67    275.08 o 
   1   7   2     3625.57     3987.16    269.93 o 
   3   7   2     2143.98     1991.95    214.39 o 
   5   7   2        5.91      403.97    267.59 o 
   7   7   2       76.19       -5.68    304.30 o 
  -6   8   2     4154.03     4720.57   1113.19 o 
  -4   8   2     8447.90     8381.64    549.92 o 
  -2   8   2    19462.75    17866.89    709.36 o 
   0   8   2     8386.37     9796.30    710.68 o 
   2   8   2     7552.98     7336.87    405.20 o 
   4   8   2     1743.76     1438.04    218.10 o 
   6   8   2      797.33     1131.33    357.55 o 
  -7   9   2     3968.47     4122.15    695.24 o 
  -5   9   2     2468.90     2642.73    527.85 o 
  -3   9   2    32395.26    33426.42   1196.55 o 
  -1   9   2    11102.90    10695.40    523.42 o 
   1   9   2    23799.34    23760.52    856.90 o 
   3   9   2     2634.93     2623.84    269.65 o 
   5   9   2     6586.66     6904.34    697.29 o 
  -6  10   2     2985.52     2970.00    540.39 o 
  -4  10   2     3932.56     3289.42    401.76 o 
  -2  10   2    12204.26    12694.75    953.49 o 
   0  10   2     4029.80     4244.82    332.58 o 
   2  10   2    12666.27    13340.78    642.57 o 
   4  10   2     7772.61     7842.46   1127.67 o 
   6  10   2     2531.01     3264.38    822.57 o 
  -5  11   2      211.98      -62.83    312.77 o 
  -3  11   2     2750.56     2042.70    370.82 o 
  -1  11   2     3482.89     3299.07    337.88 o 
   1  11   2     3369.27     3300.90    326.17 o 
   3  11   2      901.34      849.94    236.92 o 
   5  11   2      920.03     1236.69    366.34 o 
  -6  12   2      103.71      494.41    572.59 o 
  -4  12   2      230.82      625.32    299.79 o 
  -2  12   2      139.54      580.18    271.05 o 
   0  12   2      418.64      983.66    215.67 o 
   2  12   2      686.15      853.73    241.20 o 
   4  12   2      711.02      584.75    239.33 o 
   6  12   2      635.08      779.29    580.29 o 
  -5  13   2      136.11      737.35    583.89 o 
  -3  13   2     5090.49     5473.77    594.00 o 
  -1  13   2      663.33      689.98    490.56 o 
   1  13   2     8314.30     8906.87    604.82 o 
   3  13   2     2294.01     2629.76    354.32 o 
   5  13   2     5401.42     5883.32    712.40 o 
  -4  14   2     4461.43     5231.29   1436.52 o 
  -2  14   2    11709.76    13011.90    837.54 o 
   0  14   2     2187.68     1687.16    443.50 o 
   2  14   2     5869.13     6448.59    562.21 o 
   4  14   2     5017.45     4773.91    670.05 o 
  -5  15   2     1502.65     1685.61    527.19 o 
  -3  15   2     8666.22     9396.19    867.06 o 
  -1  15   2     4987.36     5347.01    693.10 o 
   1  15   2     3216.17     3760.52    502.07 o 
   3  15   2     1598.13     1991.50    332.10 o 
   5  15   2     1467.49     1986.00    515.81 o 
  -4  16   2      177.47      557.98    741.31 o 
  -2  16   2      958.37     1559.83    513.13 o 
   0  16   2     2887.72     3014.30    436.70 o 
   2  16   2     1101.43     1113.49    357.23 o 
   4  16   2     1633.43     2632.44    514.98 o 
  -3  17   2     1171.94     1914.52    448.64 o 
  -1  17   2     1826.19     1873.69    428.29 o 
   1  17   2     1450.43     2018.55    437.21 o 
   3  17   2     1033.00      736.41    629.95 o 
  -2  18   2     1582.62     1704.43    545.70 o 
   0  18   2     3591.05     3537.50    544.88 o 
   2  18   2     2678.65     2394.09    466.02 o 
  -1  19   2     2298.47     2557.06    584.05 o 
   1  19   2     1405.78      853.15    549.42 o 
  -7   1   3      355.43      733.53    320.31 o 
  -5   1   3     6164.70     5754.08    233.11 o 
  -3   1   3     7178.51     6725.45    186.72 o 
  -1   1   3    39506.04    40446.00    528.72 o 
   1   1   3     7489.73     7634.41    324.27 o 
   5   1   3      466.22      865.94    351.85 o 
   7   1   3     1303.22      970.14    417.39 o 
  -8   2   3     1929.62     2010.33    502.50 o 
  -6   2   3     6374.21     6486.20    436.58 o 
  -4   2   3     8516.04     8137.51    352.65 o 
  -2   2   3    28617.74    29156.66    820.05 o 
   0   2   3     2215.88     2277.77    194.70 o 
   2   2   3    41224.04    41700.66    944.38 o 
   6   2   3     9741.35    11173.24    806.21 o 
  -7   3   3      413.16      473.25    311.14 o 
  -5   3   3     5319.99     4912.46    328.17 o 
  -3   3   3     3393.31     3584.96    208.60 o 
  -1   3   3    65836.78    66644.55    976.95 o 
   1   3   3    20771.86    21824.30    538.42 o 
   3   3   3    19879.15    19088.67   1208.21 o 
   5   3   3     5207.06     4510.36    535.11 o 
   7   3   3     3288.20     3044.31    846.99 o 
  -6   4   3     1887.94     1674.84    269.83 o 
  -4   4   3     1863.71     1717.15    200.35 o 
  -2   4   3     3139.23     3343.43    182.79 o 
   0   4   3     3369.13     3322.13    237.98 o 
   2   4   3     8572.81     8265.72    352.39 o 
   4   4   3     2031.96     2198.79    308.17 o 
   6   4   3     3946.07     3528.38    327.94 o 
  -7   5   3      272.53      507.68    355.34 o 
  -5   5   3     1587.89     1727.13    250.49 o 
  -3   5   3      494.60      874.18    204.93 o 
  -1   5   3    13795.31    14261.82    499.35 o 
   1   5   3     5880.92     5880.06    280.47 o 
   3   5   3     6453.23     6206.39    334.04 o 
   5   5   3      506.25      721.06    173.77 o 
   7   5   3     1103.60     1202.52    458.33 o 
  -6   6   3     5265.48     5802.32    570.56 o 
  -4   6   3     6358.44     5882.47    383.87 o 
  -2   6   3     6398.35     5934.60    351.40 o 
   0   6   3    16891.52    18027.93    613.48 o 
   2   6   3     2127.38     1867.15    203.83 o 
   4   6   3    11347.62     9702.11    945.34 o 
   6   6   3     1930.38     2042.21    502.31 o 
  -7   7   3     4271.74     4565.26    655.58 o 
  -5   7   3     6606.21     7361.91    580.08 o 
  -3   7   3    26604.96    26746.29   1001.53 o 
  -1   7   3    29301.09    29617.16   2002.95 o 
   1   7   3    13914.07    12725.80    619.97 o 
   3   7   3     3446.81     3090.45    354.85 o 
   5   7   3     4616.30     4425.53    673.12 o 
   7   7   3      412.89     -232.47    355.10 o 
  -6   8   3     4563.64     4692.45    558.66 o 
  -4   8   3    16465.17    14534.27   1553.29 o 
  -2   8   3     8858.66     8827.25    480.83 o 
   0   8   3     9986.11     9656.31    469.77 o 
   2   8   3     4100.12     3827.11    299.64 o 
   4   8   3     6042.42     6122.59    417.75 o 
   6   8   3      690.71     1472.26    885.02 o 
  -7   9   3      257.28      577.51    632.51 o 
  -5   9   3      440.32      620.69    337.82 o 
  -3   9   3     3373.43     3384.59    353.67 o 
  -1   9   3     1507.78     1546.27    237.81 o 
   1   9   3     3860.01     3948.78    317.08 o 
   3   9   3      662.07     1421.86    491.07 o 
   5   9   3     1113.33     1397.55    534.34 o 
  -6  10   3     1116.12     1299.51    385.06 o 
  -4  10   3      926.01      871.35    299.56 o 
  -2  10   3     2108.53     2191.86    301.16 o 
   0  10   3    13169.69    13715.11    686.53 o 
   2  10   3     4219.34     4177.19    387.54 o 
   4  10   3     4168.99     3887.05    391.29 o 
   6  10   3      178.73      383.92    710.73 o 
  -5  11   3      289.52      771.25    805.94 o 
  -3  11   3     5730.55     6047.58    489.78 o 
  -1  11   3     1195.56     1313.04    261.02 o 
   1  11   3    21384.85    21910.29    973.87 o 
   3  11   3     1709.96     1432.62    602.52 o 
   5  11   3     6883.54     6531.72   1054.08 o 
  -6  12   3      544.57     1545.73    401.76 o 
  -4  12   3     1378.69     1401.36    361.33 o 
  -2  12   3      279.52      212.75    207.89 o 
   0  12   3    10980.84    11331.45    642.37 o 
   2  12   3     1672.70     1490.43    309.11 o 
   4  12   3    14073.43    13494.13   1065.71 o 
  -5  13   3      304.24      323.03    633.32 o 
  -3  13   3     2384.60     2931.18    431.07 o 
  -1  13   3     1696.85     1894.57    324.22 o 
   1  13   3     8586.20     8834.90    645.52 o 
   3  13   3     1337.85     1356.28    340.12 o 
   5  13   3     2143.36     2395.97    596.57 o 
  -4  14   3      371.34       68.95    309.82 o 
  -2  14   3     4390.98     4579.93    487.87 o 
   0  14   3       44.96      -78.81    307.38 o 
   2  14   3     2161.02     2609.05    406.51 o 
   4  14   3      272.42     1195.12    636.27 o 
  -5  15   3     2399.94     2874.27    575.16 o 
  -3  15   3     6589.01     5708.53    632.39 o 
  -1  15   3     1673.73     1730.61    371.86 o 
   1  15   3     5090.13     5574.77    590.11 o 
   3  15   3      530.13      843.84    329.19 o 
  -4  16   3     7385.02     7408.58    865.50 o 
  -2  16   3     7886.29     7698.80   2034.48 o 
   0  16   3     8602.26     8256.91    718.65 o 
   2  16   3     4318.20     4585.03    606.06 o 
   4  16   3     1219.05     1371.56    498.35 o 
  -3  17   3     3600.72     4298.65    630.17 o 
  -1  17   3     6851.85     7103.57    691.55 o 
   1  17   3     3183.59     3342.77    530.60 o 
   3  17   3     2455.95     2996.50    567.07 o 
  -2  18   3      822.34     1352.77    466.84 o 
   0  18   3     4802.07     4242.77    630.76 o 
   2  18   3      221.88     -104.02    302.20 o 
  -1  19   3      495.20     1262.38    464.55 o 
   1  19   3       87.77       72.76    383.42 o 
  -8   0   4     1165.85     2016.26    674.67 o 
  -6   0   4    23431.23    24130.46   1649.06 o 
  -4   0   4    12839.99    12136.50    462.52 o 
  -2   0   4    46464.62    46958.82    991.55 o 
   0   0   4    18571.04    20513.84    374.20 o 
   6   0   4     2348.42     2507.23    705.04 o 
  -7   1   4     2164.49     2109.39    423.22 o 
  -5   1   4    14770.45    14727.73    589.19 o 
  -3   1   4    12252.58    12864.57    380.84 o 
  -1   1   4    13392.96    13304.49    237.92 o 
   1   1   4    29898.42    29863.31    441.55 o 
   7   1   4      286.74     1438.12    471.26 o 
  -8   2   4     1392.88     1743.63    505.17 o 
  -6   2   4     1146.27     1165.06    261.53 o 
  -4   2   4      107.66      162.14    146.10 o 
  -2   2   4     9095.28     8970.21    206.61 o 
   0   2   4     7173.06     8051.44    269.50 o 
   2   2   4     1627.67     1431.67    151.92 o 
   6   2   4      189.08      178.54    293.39 o 
  -7   3   4      198.40      179.43    407.87 o 
  -5   3   4      951.23     1197.76    204.19 o 
  -3   3   4     3670.56     3129.89    238.18 o 
  -1   3   4     4860.57     4670.10    239.90 o 
   1   3   4     8230.89     8668.00    319.99 o 
   3   3   4     2478.21     2258.32    228.55 o 
   5   3   4     3690.47     3427.17    429.02 o 
   7   3   4     2772.67     2840.35    527.73 o 
  -6   4   4     2367.76     2583.53    320.81 o 
  -4   4   4      130.58      238.56    137.84 o 
  -2   4   4     9598.80     9372.60    353.77 o 
   0   4   4     9965.39    10854.07    404.36 o 
   2   4   4    18331.03    17804.98    745.65 o 
   4   4   4     6762.37     7018.70    440.25 o 
   6   4   4    11071.61    11338.67    692.58 o 
  -7   5   4     1132.00      835.90    296.11 o 
  -5   5   4     2575.74     2869.21    303.54 o 
  -3   5   4     4458.18     4327.18    251.70 o 
  -1   5   4    16944.46    17690.74    606.96 o 
   1   5   4    28865.17    28365.49    803.10 o 
   3   5   4    18540.95    17679.34    921.68 o 
   5   5   4     8613.31     8475.34    563.94 o 
   7   5   4     2950.35     2864.07    570.63 o 
  -6   6   4     2675.28     2782.54    365.36 o 
  -4   6   4     5295.83     5299.26    417.82 o 
  -2   6   4     9107.12     8902.73    446.31 o 
   0   6   4    10953.48    11794.78    496.60 o 
   2   6   4     6523.05     6265.61    371.96 o 
   4   6   4     2946.81     2839.50    346.78 o 
   6   6   4      655.96      869.55    369.10 o 
  -7   7   4      708.56     1496.10    498.06 o 
  -5   7   4     2790.97     2989.75    421.63 o 
  -3   7   4     3819.54     4449.30    355.32 o 
  -1   7   4     8844.26     9033.59    449.26 o 
   1   7   4     1961.83     2049.69    359.07 o 
   3   7   4     6702.26     6641.02    428.12 o 
   5   7   4      891.63     1583.14    398.57 o 
  -6   8   4     2024.34     1988.60    459.90 o 
  -4   8   4    10200.14     9977.56    637.93 o 
  -2   8   4     7733.74     8081.60    548.04 o 
   0   8   4     9552.22     9085.47    471.68 o 
   2   8   4     2096.46     2065.25    450.59 o 
   4   8   4     1788.78     2087.72    296.15 o 
   6   8   4       62.05      169.75    386.34 o 
  -7   9   4     5523.83     6861.79    953.59 o 
  -5   9   4     4129.84     4072.08    549.70 o 
  -3   9   4    17361.23    17379.67    842.10 o 
  -1   9   4    14744.89    14049.14    683.48 o 
   1   9   4     5914.14     5348.94    376.86 o 
   3   9   4     3777.72     3532.59    395.02 o 
   5   9   4     1511.45     1376.13    302.26 o 
  -6  10   4     1340.43     1946.71    433.25 o 
  -4  10   4    10214.51     9494.08    677.29 o 
  -2  10   4     1788.87     1758.92    274.21 o 
   0  10   4    17618.91    16989.31    759.81 o 
   2  10   4     4349.95     4492.81    390.81 o 
   4  10   4     6874.78     6954.44    537.69 o 
   6  10   4     1247.39     1253.10    503.62 o 
  -5  11   4      540.58     1801.65    371.95 o 
  -3  11   4     1207.34     1014.64    276.94 o 
  -1  11   4     1928.17     1651.72    376.70 o 
   1  11   4     9323.58     9385.84    600.41 o 
   3  11   4     2027.28     2383.80    357.34 o 
   5  11   4      701.28      478.42    580.19 o 
  -6  12   4      159.11        7.40    313.34 o 
  -4  12   4      210.20       48.60    368.99 o 
  -2  12   4      217.12      318.55    430.59 o 
   0  12   4     1031.01     1109.78    317.47 o 
   2  12   4      322.75      891.03    345.32 o 
   4  12   4     2404.31     2697.01    405.41 o 
  -5  13   4      974.79      969.66    496.18 o 
  -3  13   4     3964.55     3450.42    457.64 o 
  -1  13   4     1739.95     1650.74    350.40 o 
   1  13   4     5865.20     6241.52    576.82 o 
   3  13   4     5915.32     5627.63    572.35 o 
   5  13   4     3586.62     4379.46    910.86 o 
  -4  14   4     8313.62     7956.89    757.22 o 
  -2  14   4     2285.40     2032.73    399.36 o 
   0  14   4    13775.49    14622.27    860.42 o 
   2  14   4     2295.62     2119.20    413.14 o 
   4  14   4     4658.41     5256.22    580.66 o 
  -5  15   4     1919.25     3084.77    543.32 o 
  -3  15   4     4159.03     3714.61    582.34 o 
  -1  15   4     4242.46     4163.12    509.24 o 
   1  15   4     3941.57     3859.35    514.67 o 
   3  15   4     1795.14     2313.75    561.63 o 
  -4  16   4      365.99      130.39    334.61 o 
  -2  16   4      124.96      -50.58    237.00 o 
   0  16   4      106.71      315.04    523.54 o 
   2  16   4      248.87     -160.32    327.20 o 
   4  16   4       90.19     1335.51    522.48 o 
  -3  17   4     1870.46     1796.41    477.52 o 
  -1  17   4     3914.65     4696.00    592.48 o 
   1  17   4      388.43      697.22    870.59 o 
   3  17   4      717.84      864.18    621.54 o 
  -2  18   4     3361.37     3750.42    616.59 o 
   0  18   4     2204.79     2306.64    527.25 o 
   2  18   4     3769.46     3651.04    667.13 o 
  -1  19   4     3193.12     3183.21    736.18 o 
   1  19   4     2299.69     1391.91    472.09 o 
  -7   1   5     3129.75     3255.12    613.30 o 
  -5   1   5     2643.85     2624.68    255.28 o 
  -3   1   5     8547.59     7963.03    255.36 o 
  -1   1   5     5362.04     5870.25    160.07 o 
   1   1   5     7195.90     6322.80    261.89 o 
   3   1   5      244.02      261.29    189.28 o 
   7   1   5      602.46      630.84    496.06 o 
  -6   2   5     7465.16     7763.43    459.67 o 
  -4   2   5     5764.98     5256.51    203.66 o 
  -2   2   5    41027.21    40833.22    637.68 o 
   0   2   5     8327.11     8130.60    624.34 o 
   2   2   5    17945.79    16262.15    713.36 o 
   4   2   5     2504.38     2901.02    436.37 o 
   6   2   5     5927.90     5912.07    547.64 o 
  -7   3   5      985.88     1448.23    377.04 o 
  -5   3   5     1578.69     1443.03    219.03 o 
  -3   3   5    17014.29    16722.14    370.39 o 
  -1   3   5     2095.66     1931.89    113.08 o 
   1   3   5    27175.52    27317.18    761.69 o 
   3   3   5    19071.54    19445.39    730.89 o 
   5   3   5    15159.85    15887.00    827.06 o 
   7   3   5     1088.89      496.17    394.17 o 
  -4   4   5     1542.66     1705.23    280.98 o 
  -2   4   5     6323.82     6162.27    209.42 o 
   0   4   5      864.75      989.92    157.04 o 
   2   4   5     5163.03     5035.94    315.43 o 
   4   4   5     4416.18     4687.28    675.98 o 
   6   4   5     1780.11     1726.34    411.48 o 
  -7   5   5      802.47     1211.74    309.89 o 
  -5   5   5     4281.13     4412.62    362.74 o 
  -3   5   5      158.87      380.36    128.80 o 
  -1   5   5     8696.75     7852.97    384.30 o 
   1   5   5     2112.98     2067.54    264.63 o 
   3   5   5     3877.02     3797.63    325.35 o 
   5   5   5     1311.28     1605.29    335.92 o 
  -6   6   5     2260.61     2316.16    368.30 o 
  -4   6   5     4627.32     4400.73    318.38 o 
  -2   6   5    10228.70     8908.41    474.51 o 
   0   6   5    13359.84    13187.70    539.32 o 
   2   6   5     7815.67     7502.20    402.93 o 
   4   6   5     1947.60     2175.55    305.96 o 
   6   6   5     1415.84     1638.71    367.15 o 
  -7   7   5     4280.42     4617.93    571.99 o 
  -5   7   5    10782.87    10953.41    618.81 o 
  -3   7   5    11378.53    10380.59    597.47 o 
  -1   7   5    11747.54    11344.57    617.45 o 
   1   7   5     7113.72     6653.80    595.99 o 
   3   7   5     6447.09     6002.46    458.66 o 
   5   7   5      810.35      871.70    279.86 o 
  -6   8   5     2076.46     2220.71    420.19 o 
  -4   8   5    16625.59    17152.32    882.03 o 
  -2   8   5     6618.43     6308.56    470.38 o 
   0   8   5     8309.64     8056.73    457.61 o 
   2   8   5     1039.73     1025.95    252.26 o 
   4   8   5     2401.98     3212.56    373.77 o 
   6   8   5      231.86      824.21    581.59 o 
  -7   9   5      132.14       46.26    345.99 o 
  -5   9   5      382.56      223.36    287.46 o 
  -3   9   5     3044.77     3109.75    363.87 o 
  -1   9   5      360.02      467.18    189.67 o 
   1   9   5     6123.19     5742.47    409.89 o 
   3   9   5      712.75      631.88    241.69 o 
   5   9   5      427.02      781.48    771.29 o 
  -6  10   5       11.54      106.27    362.45 o 
  -4  10   5     3838.86     3968.80    473.72 o 
  -2  10   5      443.65      157.96    200.48 o 
   0  10   5     3232.59     3080.36    453.85 o 
   2  10   5     1692.88     1999.79    343.89 o 
   4  10   5     3051.64     3400.98    448.05 o 
  -5  11   5     2426.19     2414.85    486.76 o 
  -3  11   5      987.98     1096.78    467.04 o 
  -1  11   5     7935.56     7601.43    554.35 o 
   1  11   5     4927.70     4662.40    471.97 o 
   3  11   5    17858.50    18560.97   1473.24 o 
   5  11   5     3208.82     3355.38    771.83 o 
  -6  12   5      168.25        0.16    301.85 o 
  -4  12   5     3925.97     4063.27    536.86 o 
  -2  12   5     1229.08      959.08    284.57 o 
   0  12   5    19727.13    20424.35    987.07 o 
   2  12   5     3319.03     3750.55    763.37 o 
   4  12   5    11470.92    11447.95    838.17 o 
  -5  13   5     1116.49     1131.30    433.26 o 
  -3  13   5     1596.62     1964.34    367.15 o 
  -1  13   5     3361.14     4060.74    434.79 o 
   1  13   5     1903.06     2620.06    402.86 o 
   3  13   5     4344.33     4730.29    541.59 o 
   5  13   5      909.80      625.96    830.00 o 
  -4  14   5      424.81      183.50    241.93 o 
  -2  14   5      771.25      661.73    460.59 o 
   0  14   5     4039.12     4483.51    490.87 o 
   2  14   5      237.93      753.01    288.76 o 
   4  14   5      304.58      813.78    401.89 o 
  -5  15   5     3612.02     4474.56    715.11 o 
  -3  15   5     2763.82     1855.01    447.37 o 
  -1  15   5     3347.54     3890.34    498.82 o 
   1  15   5     2319.19     2466.06    440.24 o 
   3  15   5      446.79      921.79    577.20 o 
  -4  16   5     5814.55     5598.05    794.08 o 
  -2  16   5     3831.23     3572.57    689.17 o 
   0  16   5     4269.21     3618.98    535.19 o 
   2  16   5     1581.65     1514.78    455.12 o 
  -3  17   5     2320.00     2223.82    529.75 o 
  -1  17   5     3833.19     3309.76    540.94 o 
   1  17   5     3007.11     2793.83    519.41 o 
  -2  18   5     3119.78     3503.85    552.70 o 
   0  18   5      497.26      640.49    442.42 o 
   2  18   5     1824.53     2320.18    529.80 o 
  -1  19   5      962.35      829.65    432.67 o 
  -6   0   6    13448.72    15021.80   1214.51 o 
  -4   0   6     9081.32     8635.02    628.91 o 
  -2   0   6    47113.00    48549.08   1134.63 o 
   0   0   6    13870.90    14680.45    352.64 o 
   2   0   6     2194.37     2032.87    235.84 o 
  -7   1   6     6556.06     7151.92    695.06 o 
  -5   1   6     3130.51     2989.85    272.98 o 
  -3   1   6     8625.75     8079.25    263.00 o 
  -1   1   6     4989.84     4938.55    168.86 o 
   1   1   6    17489.65    16956.75    449.62 o 
   3   1   6      326.88      302.89    201.17 o 
   5   1   6     3807.33     3938.91    654.05 o 
  -6   2   6      611.07      792.35    201.97 o 
  -4   2   6     2398.56     2198.62    188.39 o 
  -2   2   6     1318.76     1180.33    143.95 o 
   0   2   6    19346.24    20993.87    602.00 o 
   2   2   6     1337.19     1251.86    188.21 o 
   4   2   6      266.26      700.12    563.23 o 
   6   2   6     1114.77     1837.23    402.51 o 
  -7   3   6      962.22      899.06    354.90 o 
  -5   3   6       18.66      151.27    121.66 o 
  -3   3   6     5879.47     5445.57    259.66 o 
  -1   3   6      982.18     1046.01     94.65 o 
   1   3   6     7114.75     7443.18    352.14 o 
   3   3   6     3359.63     3722.01    338.45 o 
   5   3   6     4014.67     4386.91    522.10 o 
  -6   4   6     1253.97     1684.59    294.22 o 
  -4   4   6     1665.56     1712.08    225.42 o 
  -2   4   6    15553.16    14839.36    356.32 o 
   0   4   6    19920.68    20697.13    778.57 o 
   2   4   6    24563.27    24734.56    866.86 o 
   4   4   6    11228.87    11662.51    677.46 o 
   6   4   6     5258.14     5146.29    603.49 o 
  -7   5   6     1272.07     1854.59    347.91 o 
  -5   5   6     4068.01     3891.47    364.72 o 
  -3   5   6     7244.78     7084.40    230.44 o 
  -1   5   6     7231.56     7523.90    402.78 o 
   1   5   6    25701.14    24976.35    837.35 o 
   3   5   6    17358.83    17252.34    810.55 o 
   5   5   6     8163.04     8539.96    667.12 o 
  -6   6   6     2058.72     2031.97    374.24 o 
  -4   6   6     4534.98     4763.47    358.60 o 
  -2   6   6    10450.98     9874.73    512.29 o 
   0   6   6     4824.08     5189.07    337.12 o 
   2   6   6     8404.22     9095.04    476.28 o 
   4   6   6     4496.26     4814.06    473.91 o 
   6   6   6       54.03      246.81    432.12 o 
  -7   7   6       62.29      143.26    240.86 o 
  -5   7   6     2583.15     2249.41    315.37 o 
  -3   7   6     1795.35     1391.37    292.39 o 
  -1   7   6     1292.08     1549.67    360.14 o 
   1   7   6       37.53     -127.33    151.58 o 
   3   7   6      204.10      124.08    178.22 o 
   5   7   6      368.13     1028.61    286.88 o 
  -6   8   6     1658.02     2357.33    491.23 o 
  -4   8   6    10220.38    10438.66    674.16 o 
  -2   8   6     4684.95     4320.23    367.40 o 
   0   8   6     3692.15     3252.30    306.19 o 
   2   8   6     4472.92     4214.32    379.46 o 
   4   8   6      774.80     1363.30    300.22 o 
   6   8   6     1806.44     1602.76    795.92 o 
  -5   9   6     8214.83     9457.63    743.92 o 
  -3   9   6     2304.54     2961.22    738.12 o 
  -1   9   6    11812.20    11869.34    952.48 o 
   1   9   6      765.15      928.57    293.30 o 
   3   9   6     6073.33     5932.82    611.93 o 
   5   9   6      891.09      974.71    321.82 o 
  -6  10   6      871.23     1451.71    430.65 o 
  -4  10   6     5345.67     5092.44    535.15 o 
  -2  10   6     7475.59     7114.28    523.07 o 
   0  10   6    11490.61    11119.27    641.52 o 
   2  10   6     5744.57     5865.55    505.89 o 
   4  10   6     3305.50     3393.46    462.45 o 
  -5  11   6     1103.23     1249.91    409.60 o 
  -3  11   6      913.07     1284.21    311.62 o 
  -1  11   6     3942.62     4404.48    426.29 o 
   1  11   6     1191.66     1321.77    272.37 o 
   3  11   6     4068.22     4574.60    972.99 o 
   5  11   6      678.39      579.12    537.51 o 
  -6  12   6      200.53      506.26    340.61 o 
  -4  12   6      520.98      697.68    319.62 o 
  -2  12   6      172.19     1063.06    266.21 o 
   0  12   6     1430.04     1585.27    307.85 o 
   2  12   6      920.48      762.34    281.04 o 
   4  12   6     1365.36     1362.17    400.95 o 
  -5  13   6     2574.86     3744.39    550.88 o 
  -3  13   6     1906.89     1631.53    374.06 o 
  -1  13   6    12115.93    12727.85   1204.32 o 
   1  13   6     1686.02     1992.02    540.24 o 
   3  13   6    10840.64    10966.00   1186.99 o 
  -4  14   6     5688.92     5873.78    660.73 o 
  -2  14   6     5470.54     5323.06    578.63 o 
   0  14   6     4680.92     4948.86    549.13 o 
   2  14   6     1829.74     2020.14    441.65 o 
   4  14   6     1709.98     1631.84    495.67 o 
  -3  15   6     2565.67     2505.89    478.61 o 
  -1  15   6     2548.82     2231.31    441.52 o 
   1  15   6      388.82      214.54    267.14 o 
   3  15   6     1335.97     1486.94    458.19 o 
  -4  16   6      387.11      905.31    405.17 o 
  -2  16   6     1814.03     2482.04    428.39 o 
   0  16   6     1945.19     2094.84    429.65 o 
   2  16   6     2497.45     2506.03    547.81 o 
  -3  17   6      236.75      502.25    378.38 o 
  -1  17   6     1363.82     1778.24    458.84 o 
   1  17   6      347.24      683.68    550.30 o 
  -2  18   6     2750.49     1773.68    508.43 o 
   0  18   6     2156.99     1995.42    477.78 o 
  -7   1   7     4426.57     4615.94    603.07 o 
  -5   1   7     1221.58     1385.05    204.01 o 
  -3   1   7     8679.41     8304.02    291.54 o 
  -1   1   7      317.98      479.29     69.46 o 
   1   1   7     4976.52     4782.73    263.60 o 
   3   1   7      709.59      803.08    134.69 o 
   5   1   7     2644.51     2964.72    599.37 o 
  -6   2   7     2103.90     2191.26    294.78 o 
  -4   2   7     9238.79     8723.02    342.21 o 
  -2   2   7    10231.83     9926.19    270.94 o 
   0   2   7    20413.06    21506.40    651.66 o 
   2   2   7     7057.27     6394.26    440.09 o 
   4   2   7    10217.67     9848.90    609.64 o 
   6   2   7     1948.91     2746.55    789.03 o 
  -7   3   7     2080.49     2792.55    475.02 o 
  -5   3   7     1206.08      762.63    210.82 o 
  -3   3   7    27718.41    28414.29    633.26 o 
  -1   3   7    11026.61    10187.09    436.47 o 
   1   3   7    24270.87    26333.27   1307.76 o 
   3   3   7     8924.49     9175.53    529.14 o 
   5   3   7     7834.56     8017.74    789.17 o 
  -6   4   7     1175.98     1388.81    279.39 o 
  -4   4   7     3711.75     3438.19    268.64 o 
  -2   4   7     2246.48     2183.95    148.41 o 
   0   4   7    10822.57    10470.36    480.89 o 
   2   4   7     1987.95     2229.13    314.09 o 
   4   4   7     2468.57     2735.23    368.39 o 
   6   4   7      535.54      745.11    769.38 o 
  -7   5   7       68.80      165.14    275.66 o 
  -5   5   7      445.36      343.77    182.77 o 
  -3   5   7     3280.65     3474.43    210.84 o 
  -1   5   7     4041.96     4173.03    403.26 o 
   1   5   7     5747.09     5413.72    378.02 o 
   3   5   7     2785.44     2386.95    334.05 o 
   5   5   7      465.52     1116.22    303.80 o 
  -6   6   7     3571.01     2924.96    410.42 o 
  -4   6   7     3267.77     3584.59    318.51 o 
  -2   6   7     8367.82     8233.16    503.66 o 
   0   6   7     7531.37     7755.41    438.11 o 
   2   6   7     4164.24     4110.13    339.29 o 
   4   6   7     3188.74     3766.89    443.08 o 
   6   6   7     1993.24     2085.08    517.54 o 
  -7   7   7     3142.85     4004.44    951.92 o 
  -5   7   7    10598.28    10777.52    620.48 o 
  -3   7   7     1956.67     1767.69    179.33 o 
  -1   7   7    11530.06    11736.00   1069.13 o 
   1   7   7     1820.80     2003.45    265.95 o 
   3   7   7     1363.39     2257.12    334.71 o 
   5   7   7     1890.23     1795.79    415.46 o 
  -6   8   7     2581.55     3364.55    507.24 o 
  -4   8   7     6136.30     5840.83    519.51 o 
  -2   8   7     7885.94     7049.57    515.17 o 
   0   8   7     4047.33     3965.90    389.70 o 
   2   8   7      791.26      943.66    245.29 o 
   4   8   7     1175.92     1566.19    442.21 o 
  -5   9   7      746.65     1428.85    498.70 o 
  -3   9   7     2532.71     2308.85    355.84 o 
  -1   9   7     2492.71     2376.98    468.13 o 
   1   9   7      186.78      376.98    469.65 o 
   3   9   7      639.78      982.16    280.44 o 
   5   9   7     1003.51     1144.04    409.88 o 
  -6  10   7      862.43     1917.52    887.51 o 
  -4  10   7     1011.47     1296.32    356.40 o 
  -2  10   7     2680.72     2671.95    502.89 o 
   0  10   7     1309.02     1929.75    290.57 o 
   2  10   7     3687.35     3398.58    431.60 o 
   4  10   7     1358.57     2157.56    407.01 o 
  -5  11   7     5550.75     5814.87    649.81 o 
  -3  11   7      349.11      407.70    302.11 o 
  -1  11   7    22668.76    23749.23   1171.29 o 
   1  11   7     7256.44     7041.02    573.39 o 
   3  11   7    13730.53    14274.56    964.75 o 
   5  11   7     1566.80     2245.93    502.97 o 
  -4  12   7     1090.91     1905.53    426.51 o 
  -2  12   7     7753.15     7582.34   1235.67 o 
   0  12   7     8017.03     7551.95    597.06 o 
   2  12   7    18168.02    18922.38   1131.43 o 
   4  12   7     3391.99     3449.82    578.67 o 
  -5  13   7     2222.47     1880.94    485.60 o 
  -3  13   7      608.26      739.70    339.95 o 
  -1  13   7     5470.61     6020.26    580.46 o 
   1  13   7      907.73      906.96    399.36 o 
   3  13   7     3134.83     3159.56    533.40 o 
  -4  14   7      757.28      605.66    380.86 o 
  -2  14   7      371.52      190.95    289.57 o 
   0  14   7     2115.25     2816.31    495.44 o 
   2  14   7      596.13     1491.23    389.86 o 
  -3  15   7     1002.56      792.34    384.55 o 
  -1  15   7     2604.14     2911.02    723.47 o 
   1  15   7      105.12       24.99    227.87 o 
   3  15   7      695.69      913.25    431.20 o 
  -2  16   7     3014.51     2956.07    510.10 o 
   0  16   7      542.55      843.96    395.91 o 
   2  16   7      836.16      588.60    468.28 o 
  -3  17   7     1592.59      851.14    436.72 o 
  -1  17   7     2280.67     2040.37    526.04 o 
   1  17   7     3169.02     2637.00    504.90 o 
  -6   0   8     2077.37     1849.08    487.07 o 
  -4   0   8    15065.47    15674.75    710.24 o 
  -2   0   8      691.43      722.31    143.75 o 
   0   0   8    12179.32    11299.14    420.28 o 
   2   0   8      352.64      771.52    202.49 o 
   4   0   8    12936.64    13353.80    921.66 o 
   6   0   8      597.31     2067.81    584.62 o 
  -7   1   8     3209.06     3430.68    550.20 o 
  -5   1   8     5613.22     5945.17    385.75 o 
  -3   1   8     5407.95     4969.11    280.93 o 
  -1   1   8     2955.03     2888.51    161.28 o 
   1   1   8     1620.05     1620.99    245.13 o 
   3   1   8     2221.40     2237.57    208.07 o 
   5   1   8     1618.19     1917.57    306.15 o 
  -6   2   8     1077.18     1308.05    316.44 o 
  -4   2   8     2376.90     2526.03    204.42 o 
  -2   2   8     1181.35     1278.82    113.91 o 
   0   2   8     6843.69     7377.90    299.35 o 
   2   2   8     2214.00     2423.97    264.21 o 
   4   2   8     2826.42     2849.28    280.78 o 
   6   2   8      271.95      456.15    877.90 o 
  -7   3   8      310.91     1050.27    686.94 o 
  -5   3   8     2931.49     3186.46    341.36 o 
  -3   3   8     3579.46     3516.62    222.06 o 
  -1   3   8     4198.59     3925.59    249.00 o 
   1   3   8    11425.02    11355.41    534.77 o 
   3   3   8      852.06     1089.13    155.01 o 
   5   3   8     2137.33     2473.71    449.09 o 
  -6   4   8     1692.85     2400.98    562.84 o 
  -4   4   8     7568.36     7275.78    433.94 o 
  -2   4   8     5508.42     5192.89    225.99 o 
   0   4   8    31453.29    32862.48   1073.89 o 
   2   4   8    16561.41    16685.21    725.32 o 
   4   4   8     6418.08     6055.18    640.99 o 
  -7   5   8     1490.64     2049.48    476.05 o 
  -5   5   8     4580.84     4510.00    383.62 o 
  -3   5   8     9997.54     9699.91    382.83 o 
  -1   5   8    23150.20    23824.96    931.98 o 
   1   5   8    14294.09    14327.21    668.40 o 
   3   5   8     8513.21     8138.27    567.08 o 
   5   5   8     2417.06     1662.60    466.99 o 
  -6   6   8     2492.80     2792.84    451.75 o 
  -4   6   8      247.27      484.42    184.93 o 
  -2   6   8     6390.17     6052.32    447.87 o 
   0   6   8     6218.96     6125.60    417.90 o 
   2   6   8     4343.81     4761.30    404.26 o 
   4   6   8     4267.18     4429.56    551.84 o 
  -7   7   8      632.06     1429.73    375.11 o 
  -5   7   8      189.97      462.74    249.04 o 
  -3   7   8     6952.49     6265.78    343.60 o 
  -1   7   8      771.42      522.48    202.12 o 
   1   7   8      417.32      740.19    247.21 o 
   3   7   8     2414.52     2958.80    384.07 o 
   5   7   8      503.16      876.33    870.95 o 
  -6   8   8     2302.44     3059.85    786.58 o 
  -4   8   8      517.25      864.13    309.69 o 
  -2   8   8     4183.75     4414.12    397.74 o 
   0   8   8      650.26     1095.05    238.52 o 
   2   8   8     1480.41     2060.02    475.98 o 
   4   8   8      462.05      715.11    299.95 o 
  -5   9   8     4934.89     5550.61    642.01 o 
  -3   9   8     3425.08     3257.08    479.16 o 
  -1   9   8     3346.45     3461.90    390.24 o 
   1   9   8     2053.72     2646.86    572.01 o 
   3   9   8     1747.25     2098.04    430.18 o 
   5   9   8     2207.12     3128.81    614.41 o 
  -6  10   8     4267.54     3899.15    673.79 o 
  -4  10   8     1965.47     2300.02    420.43 o 
  -2  10   8     9286.69     8465.09   1315.10 o 
   0  10   8     1948.82     1196.33    311.94 o 
   2  10   8    13131.36    13598.70    844.97 o 
   4  10   8      498.25      619.63    385.42 o 
  -5  11   8     1483.67     2548.54    491.16 o 
  -3  11   8     2813.23     2724.78    441.20 o 
  -1  11   8     1302.44     1845.62    346.10 o 
   1  11   8     2276.26     1984.07    629.29 o 
   3  11   8      555.86     1401.01    334.96 o 
  -4  12   8      394.73      221.85    329.96 o 
  -2  12   8     2600.28     2502.91    558.00 o 
   0  12   8      474.61      181.62    254.63 o 
   2  12   8      988.04     1028.89    506.63 o 
   4  12   8      172.98      753.66    664.46 o 
  -5  13   8     2182.38     2653.48    543.93 o 
  -3  13   8     4625.07     4944.52    896.33 o 
  -1  13   8     7614.16     7431.64    683.94 o 
   1  13   8     3773.57     4649.24    583.26 o 
   3  13   8     3384.71     3501.04    575.80 o 
  -4  14   8     1765.40     1453.40    483.64 o 
  -2  14   8     4814.84     4621.27    587.44 o 
   0  14   8     1455.94     1227.00    405.53 o 
   2  14   8     6495.72     6849.31    772.48 o 
  -3  15   8     1875.62     1720.67    526.69 o 
  -1  15   8      675.08     1353.82    434.22 o 
   1  15   8     1791.61     1957.71    642.48 o 
  -2  16   8     1211.96     1166.12    425.57 o 
   0  16   8      144.40      138.26    344.86 o 
  -1  17   8      670.10      939.35    486.08 o 
  -7   1   9      558.43     1594.94    400.75 o 
  -5   1   9     2761.55     2577.49    291.04 o 
  -3   1   9     1263.95     1909.60    166.28 o 
  -1   1   9     1440.37     1145.09    105.81 o 
   1   1   9     2971.31     2241.95    211.76 o 
   3   1   9     2668.59     2674.63    408.16 o 
   5   1   9     1466.83     1700.04    378.40 o 
  -6   2   9      566.84     1314.87    429.85 o 
  -4   2   9    11293.46    11226.23    426.32 o 
  -2   2   9     3375.13     3179.17    257.27 o 
   0   2   9    19839.22    18930.02    574.41 o 
   2   2   9     4726.42     4031.58    655.71 o 
   4   2   9     6607.76     5877.19    534.39 o 
  -7   3   9     1353.87     2142.26    785.93 o 
  -5   3   9     2910.46     3370.35    346.43 o 
  -3   3   9    20423.37    19892.78    546.16 o 
  -1   3   9    20008.77    18904.67    867.92 o 
   1   3   9    11539.75    11264.04    654.87 o 
   3   3   9     6812.59     7192.61    522.34 o 
   5   3   9      876.87     1199.91    628.15 o 
  -6   4   9      194.26     1219.86    483.07 o 
  -4   4   9     2462.23     2429.79    269.16 o 
  -2   4   9     4610.07     4087.79    365.49 o 
   0   4   9     2422.16     2643.07    280.28 o 
   2   4   9     4330.66     3798.38    390.16 o 
   4   4   9      467.64     1085.74    316.96 o 
  -7   5   9      773.59      823.38    390.26 o 
  -5   5   9     1542.14     1642.06    314.67 o 
  -3   5   9     6463.91     6334.19    296.20 o 
  -1   5   9     4180.98     4516.02    426.92 o 
   1   5   9     1621.67     1949.63    414.16 o 
   3   5   9     5934.99     5755.12    781.82 o 
   5   5   9      893.87     1454.03    520.74 o 
  -6   6   9     2402.74     2860.41    431.42 o 
  -4   6   9     3270.21     3463.35    350.77 o 
  -2   6   9     2496.66     2522.95    343.71 o 
   0   6   9     3323.07     3437.48    366.29 o 
   2   6   9     5852.26     5104.64    467.23 o 
   4   6   9     3376.30     4015.65    529.55 o 
  -5   7   9     3351.15     3062.47    697.23 o 
  -3   7   9     4311.25     3664.14    300.87 o 
  -1   7   9     1730.09     2117.23    513.76 o 
   1   7   9     2427.94     2624.77    357.57 o 
   3   7   9     4273.35     4539.74    482.80 o 
   5   7   9     3550.99     4537.33    804.67 o 
  -6   8   9     2329.08     2695.80    528.18 o 
  -4   8   9      892.72     1606.71    386.12 o 
  -2   8   9     4362.86     5054.75    507.94 o 
   0   8   9      196.40      136.60    238.78 o 
   2   8   9     3422.50     3464.00    450.96 o 
   4   8   9     1770.07     2047.00    501.37 o 
  -5   9   9     2454.12     2539.84    527.90 o 
  -3   9   9     1719.05     1460.80    356.79 o 
  -1   9   9      513.53      919.50    266.61 o 
   1   9   9     4341.25     4463.71    477.53 o 
   3   9   9      157.88      871.76    279.43 o 
  -6  10   9      762.85      -18.58    410.09 o 
  -4  10   9      468.64      544.27    336.51 o 
  -2  10   9     5742.42     5289.78    744.51 o 
   0  10   9     1884.21     1442.57    372.28 o 
   2  10   9     2341.93     2684.49    981.22 o 
   4  10   9     1708.98     2902.01   1158.49 o 
  -5  11   9     3408.63     3685.57    607.76 o 
  -3  11   9     5703.91     7093.19   1048.01 o 
  -1  11   9     8777.51     8419.32    694.65 o 
   1  11   9     9768.04     9453.23    711.35 o 
   3  11   9     1932.72     2190.64    441.45 o 
  -4  12   9     1848.81     1636.34    469.55 o 
  -2  12   9    11875.39    12995.86   1492.09 o 
   0  12   9     6518.69     6634.60    619.62 o 
   2  12   9    11089.30    11758.64    872.70 o 
  -3  13   9     1656.86     2071.01    463.40 o 
  -1  13   9     4447.89     4088.74    600.03 o 
   1  13   9     4565.78     4131.85    540.90 o 
   3  13   9      435.06     1430.87    456.78 o 
  -4  14   9      127.09      451.11    303.13 o 
  -2  14   9      411.88      886.31    570.43 o 
   0  14   9      533.99     1109.30    359.23 o 
   2  14   9      328.32      614.39    619.08 o 
  -3  15   9      350.98      700.77    421.76 o 
  -1  15   9      548.40      280.65    329.36 o 
   1  15   9      820.65      782.45    390.82 o 
  -2  16   9     1169.48     1230.17    406.00 o 
   0  16   9      429.36      279.50    354.85 o 
  -6   0  10     1692.66     2504.94    658.26 o 
  -4   0  10     4512.92     4687.52    401.90 o 
  -2   0  10      292.45      424.80    296.03 o 
   0   0  10     7470.35     7484.99    750.29 o 
   2   0  10     1413.13     1593.08    442.91 o 
   4   0  10     6902.22     6704.17   1011.83 o 
  -7   1  10     1011.21     1267.51    387.06 o 
  -5   1  10     6034.50     6185.44    436.99 o 
  -3   1  10      668.68     1066.61    196.90 o 
  -1   1  10     8375.02     8014.15    428.50 o 
   1   1  10      495.47      635.60    236.06 o 
   3   1  10    11846.66    12712.85    983.77 o 
   5   1  10      864.44     1167.39    373.08 o 
  -6   2  10     1635.03     1621.96    385.35 o 
  -4   2  10      442.94      673.07    168.00 o 
  -2   2  10      629.94      682.75    131.77 o 
   0   2  10     2692.22     2707.96    222.09 o 
   2   2  10     1449.70     1102.80    252.52 o 
   4   2  10     2045.60     2579.49    644.59 o 
  -5   3  10     2324.04     3039.17    355.98 o 
  -3   3  10     1959.21     1947.99    270.95 o 
  -1   3  10     5371.75     5281.81    310.91 o 
   1   3  10     3019.94     2968.21    311.08 o 
   3   3  10     1484.56     1791.27    323.43 o 
   5   3  10      579.68      704.43    622.00 o 
  -6   4  10     2176.93     2807.57    375.87 o 
  -4   4  10    10155.74     9993.55    544.54 o 
  -2   4  10    11003.50     9933.39    785.55 o 
   0   4  10    13032.39    13292.24    652.37 o 
   2   4  10     4284.45     4374.24    440.63 o 
   4   4  10     3101.84     3145.87    465.66 o 
  -5   5  10     4835.77     5401.80    463.79 o 
  -3   5  10     8743.84     7965.69    345.39 o 
  -1   5  10    18050.10    18091.46    672.68 o 
   1   5  10     8089.12     8198.13    666.50 o 
   3   5  10     5552.81     5312.89    831.46 o 
  -6   6  10     1262.11     1177.67    349.22 o 
  -4   6  10     5035.90     5481.47    412.02 o 
  -2   6  10     5079.62     5152.19    355.59 o 
   0   6  10     1858.49     2103.41    347.57 o 
   2   6  10     7288.69     7460.28    577.68 o 
   4   6  10      610.62      957.38    397.68 o 
  -5   7  10      138.12      559.68    586.04 o 
  -3   7  10     1915.61     2142.34    396.95 o 
  -1   7  10     1136.65     1325.98    334.78 o 
   1   7  10     1764.98     1464.42    334.48 o 
   3   7  10      188.21      547.66    304.30 o 
  -6   8  10      673.26     1064.08    438.88 o 
  -4   8  10      467.52     1248.83    307.39 o 
  -2   8  10     1800.43     1844.26    685.74 o 
   0   8  10      585.87     1369.08    295.19 o 
   2   8  10     1109.62     2095.59    434.87 o 
   4   8  10     1672.10     1298.52    407.33 o 
  -5   9  10      312.79     1189.57    398.94 o 
  -3   9  10     6166.01     5865.47    696.71 o 
  -1   9  10      443.21      401.28    310.09 o 
   1   9  10     9280.33     8508.46    704.23 o 
   3   9  10     2075.46     1948.45    453.90 o 
  -4  10  10      969.85     1532.88    469.89 o 
  -2  10  10     6209.90     6198.93    643.70 o 
   0  10  10     1772.33     2018.37    375.21 o 
   2  10  10     4135.95     4558.77    556.15 o 
  -5  11  10      520.28      794.32    654.11 o 
  -3  11  10     1479.85     1052.04    404.95 o 
  -1  11  10     1726.92     2077.50    736.08 o 
   1  11  10     2260.66     2161.16    432.83 o 
   3  11  10      554.98      730.77    717.90 o 
  -4  12  10      209.58      140.23    359.93 o 
  -2  12  10     1646.61     1740.27    397.62 o 
   0  12  10      998.86     1296.87    370.77 o 
   2  12  10      708.78      422.61    520.29 o 
  -3  13  10     6851.03     6842.08    864.01 o 
  -1  13  10     2523.06     1998.99    465.72 o 
   1  13  10     6943.20     7048.50    934.08 o 
  -2  14  10     5105.75     4233.68    664.03 o 
   0  14  10     2329.17     2810.47    537.90 o 
  -1  15  10      147.43      442.65    384.67 o 
  -5   1  11     1664.56     1541.01    261.18 o 
  -3   1  11      185.54      546.80    139.59 o 
  -1   1  11     3365.40     3414.46    331.88 o 
   1   1  11     1126.34     1681.44    562.51 o 
   3   1  11     5651.79     5795.32    764.40 o 
  -6   2  11     2603.47     2779.74    487.36 o 
  -4   2  11     3691.37     3593.64    279.21 o 
  -2   2  11    11974.60    12148.57    510.37 o 
   0   2  11     3584.44     3532.72    251.82 o 
   2   2  11     5515.34     5108.08    542.62 o 
   4   2  11     1798.66     2237.28    674.24 o 
  -5   3  11     4146.17     4475.52    435.72 o 
  -3   3  11     5423.70     5132.83    275.62 o 
  -1   3  11    16526.44    16749.23    612.82 o 
   1   3  11     6129.32     5915.97    395.23 o 
   3   3  11     3061.86     3198.09    697.38 o 
  -6   4  11     1090.63     1423.96    348.83 o 
  -4   4  11     2466.57     2609.50    320.77 o 
  -2   4  11     4883.76     4402.76    440.63 o 
   0   4  11     2256.20     2575.08    257.84 o 
   2   4  11     2787.41     2887.52    383.10 o 
   4   4  11      228.39      701.15    660.75 o 
  -5   5  11      590.03      660.05    318.23 o 
  -3   5  11      286.12      887.19    207.43 o 
  -1   5  11     2642.86     2423.04    290.86 o 
   1   5  11     1496.55     1914.02    296.68 o 
   3   5  11      558.02      987.57    399.74 o 
  -6   6  11     1476.35     2078.70    544.17 o 
  -4   6  11     3922.21     3875.13    475.34 o 
  -2   6  11     2683.22     3018.88    336.53 o 
   0   6  11     4164.93     5107.89    468.96 o 
   2   6  11     1680.01     1811.96    371.78 o 
   4   6  11     2548.49     1671.01    681.88 o 
  -5   7  11     1133.48     1430.91    386.94 o 
  -3   7  11     1429.57     1533.10    263.31 o 
  -1   7  11     1088.36      999.61    300.91 o 
   1   7  11     7548.78     7571.05    632.20 o 
   3   7  11     3075.63     2914.84    500.75 o 
  -4   8  11      440.97     1183.85    326.59 o 
  -2   8  11     1674.07     1612.81    271.60 o 
   0   8  11     4597.49     4437.88    559.63 o 
   2   8  11     1988.24     1978.62    434.53 o 
  -5   9  11      344.72     1747.84    472.34 o 
  -3   9  11      136.40      421.53    501.64 o 
  -1   9  11      822.49      369.99    301.74 o 
   1   9  11     1631.48     1730.48    358.34 o 
   3   9  11      496.05      720.17    652.63 o 
  -4  10  11     1619.28     1901.30    511.14 o 
  -2  10  11      566.64      562.08    776.19 o 
   0  10  11     4187.69     5050.24    576.74 o 
   2  10  11      598.84     1317.74    430.47 o 
  -3  11  11     8890.03    10131.46    924.10 o 
  -1  11  11     3265.98     3912.46    759.07 o 
   1  11  11     7934.23     7443.33    774.51 o 
  -4  12  11     7252.56     7593.44    855.15 o 
  -2  12  11     4710.57     4945.32    667.90 o 
   0  12  11     5243.12     6352.10    902.99 o 
   2  12  11      778.50       37.06    356.44 o 
  -3  13  11     1951.15     2684.88    605.85 o 
  -1  13  11     2108.64     1955.60    505.74 o 
   1  13  11     1650.73     2388.84    508.40 o 
  -2  14  11       80.37      694.55    636.50 o 
   0  14  11     1466.46     1388.44    471.56 o 
  -6   0  12     1930.43     1658.58    637.73 o 
  -4   0  12      434.18       49.60    196.10 o 
  -2   0  12     4047.43     3972.98    586.87 o 
   0   0  12     1611.78     1523.00    450.14 o 
   2   0  12    15148.97    14886.97   1416.16 o 
   4   0  12     1933.05     2124.36    716.23 o 
  -5   1  12     1824.20     1967.12    305.13 o 
  -3   1  12      174.18      634.91    182.16 o 
  -1   1  12     3703.55     3926.73    442.01 o 
   1   1  12     2518.71     3341.21    652.34 o 
   3   1  12     4276.80     4542.21    604.40 o 
  -6   2  12      325.64      956.05    559.24 o 
  -4   2  12      275.31      750.44    302.25 o 
  -2   2  12     1386.47     1310.48    210.32 o 
   0   2  12     1069.26     1405.96    443.73 o 
   2   2  12      154.16      591.93    605.13 o 
   4   2  12      268.74       55.49    311.12 o 
  -5   3  12     1981.66     1571.76    331.02 o 
  -3   3  12     2004.25     1815.50    316.43 o 
  -1   3  12     3636.13     3253.01    299.36 o 
   1   3  12      510.39      253.16    262.64 o 
   3   3  12     3391.96     3593.93    507.71 o 
  -6   4  12     4814.00     5617.03    701.44 o 
  -4   4  12     8024.56     6594.87    477.82 o 
  -2   4  12     9188.90     8912.32    493.86 o 
   0   4  12     2245.20     1926.89    251.18 o 
   2   4  12     3581.85     3408.18    751.41 o 
  -5   5  12     6644.44     6584.98    525.64 o 
  -3   5  12     4829.45     5120.04    398.69 o 
  -1   5  12     6229.48     6516.91    442.12 o 
   1   5  12     6037.64     6243.41    526.40 o 
   3   5  12     1990.44     1853.75    627.78 o 
  -4   6  12     2217.85     1933.62    431.74 o 
  -2   6  12     2143.38     2228.29    317.75 o 
   0   6  12     2971.92     3411.46    426.27 o 
   2   6  12     2819.42     3270.27    624.15 o 
  -5   7  12      581.48      160.62    495.89 o 
  -3   7  12      704.18     1039.75    241.53 o 
  -1   7  12      376.22      685.63    356.99 o 
   1   7  12     4287.34     3814.55    511.90 o 
   3   7  12      186.16     1037.87    546.96 o 
  -4   8  12      324.82     1417.76    387.64 o 
  -2   8  12      145.05      530.89    405.60 o 
   0   8  12     3001.04     2915.38    471.37 o 
   2   8  12      814.65      353.06    331.88 o 
  -3   9  12     3348.19     3400.21    528.74 o 
  -1   9  12     1138.86     1517.89    418.79 o 
   1   9  12     4972.40     5497.54    603.53 o 
  -4  10  12     4515.08     5246.40    802.29 o 
  -2  10  12     1507.18     2284.37    334.75 o 
   0  10  12     5599.16     5307.84    689.12 o 
   2  10  12      820.53     1315.40    379.17 o 
  -3  11  12      711.47     1212.75    413.31 o 
  -1  11  12       91.41       62.73    331.74 o 
   1  11  12     1530.52     1707.50    483.17 o 
  -2  12  12      478.64      365.78    346.03 o 
   0  12  12      807.67      968.07    433.84 o 
  -1  13  12     1821.38     1796.33    490.12 o 
  -5   1  13      504.19      511.26    576.64 o 
  -3   1  13     1473.36     1352.08    249.98 o 
  -1   1  13     1280.47     1364.00    396.90 o 
   1   1  13     2802.62     3013.75    496.77 o 
   3   1  13     2443.55     2180.37    508.71 o 
  -4   2  13      950.99     1370.48    373.40 o 
  -2   2  13    10475.86    10996.50    742.59 o 
   0   2  13     2024.63     2575.33    424.82 o 
   2   2  13     7894.18     7588.83    752.61 o 
  -5   3  13     3822.39     3069.99    552.57 o 
  -3   3  13     5715.52     5719.78    430.04 o 
  -1   3  13     2637.28     3331.88    966.96 o 
   1   3  13     3361.97     3163.30    512.61 o 
   3   3  13      151.71      468.04    421.41 o 
  -4   4  13      303.57      632.80    400.05 o 
  -2   4  13     2788.79     2977.04    319.90 o 
   0   4  13      487.62      825.16    511.26 o 
   2   4  13      675.04     1243.83    377.57 o 
  -5   5  13      898.40     1181.42    647.49 o 
  -3   5  13     1774.35     1486.65    313.90 o 
  -1   5  13      934.46     1006.60    256.13 o 
   1   5  13     1705.48     1583.12    393.88 o 
  -4   6  13     1465.73     2369.94    416.65 o 
  -2   6  13     2312.78     3279.57    368.77 o 
   0   6  13     2014.98     2117.70    323.59 o 
   2   6  13     1456.07     1587.22    648.28 o 
  -3   7  13     2285.36     2446.87    493.23 o 
  -1   7  13     4198.33     3454.22    405.28 o 
   1   7  13     2256.01     3834.80    754.03 o 
  -4   8  13     1156.69     1468.11    444.67 o 
  -2   8  13     1460.05     2092.58    737.99 o 
   0   8  13     4987.39     5551.62    616.85 o 
   2   8  13     1967.04     2055.39    761.17 o 
  -3   9  13      250.69     -115.76    261.60 o 
  -1   9  13      993.51     1354.44    332.53 o 
   1   9  13      173.23        0.75    337.12 o 
  -2  10  13      450.48     1649.85    354.47 o 
   0  10  13     2770.37     3582.17   1331.07 o 
  -1  11  13     3001.45     3097.38    623.01 o 
  -4   0  14      464.42      189.77    453.01 o 
  -2   0  14     5461.94     5549.44    920.26 o 
   0   0  14     5983.66     6213.76   1048.17 o 
   2   0  14     9026.59     6980.62   1143.66 o 
  -3   1  14     3295.80     3770.93    574.86 o 
  -1   1  14      643.55      724.88    332.17 o 
   1   1  14     4380.60     4936.86    814.50 o 
  -4   2  14       18.11      838.73    411.16 o 
  -2   2  14     1560.16     1539.65    394.23 o 
   0   2  14      192.50      528.35    758.80 o 
   2   2  14      833.30      916.27    421.55 o 
  -3   3  14      994.67     1155.62    376.41 o 
  -1   3  14     1370.30     1987.02    823.22 o 
   1   3  14      740.05     1314.87    399.68 o 
  -4   4  14     1848.06     1940.00    467.77 o 
  -2   4  14     4125.78     4298.49    527.35 o 
   0   4  14      956.67     1441.96    434.92 o 
   2   4  14     1244.76     1572.26    450.06 o 
  -3   5  14     4663.17     4471.95    494.28 o 
  -1   5  14     2281.99     3676.75    832.46 o 
   1   5  14     2405.39     2267.23    476.76 o 
  -4   6  14     2317.55     1982.58    522.84 o 
  -2   6  14     1139.93     1854.13    340.38 o 
   0   6  14     6306.00     6399.08   1153.46 o 
  -3   7  14      560.79      890.64    427.24 o 
  -1   7  14       20.39      500.18    388.92 o 
   1   7  14      801.32     1529.82    414.17 o 
  -2   8  14     1966.93     1711.53    360.68 o 
   0   8  14     2298.62     1745.84    467.52 o 
  -1   9  14     4939.11     5325.44    560.78 o 
  -3   1  15     2792.22     3437.51    556.18 o 
  -1   1  15     1446.30     1317.42    390.20 o 
   1   1  15     2815.88     3851.37    686.56 o 
  -2   2  15     3121.46     4107.39   1221.40 o 
   0   2  15     4151.76     3927.77    589.88 o 
  -3   3  15     3081.08     3257.26    556.90 o 
  -1   3  15      742.88     1689.76    644.91 o 
   1   3  15     3703.74     3918.66    620.18 o 
  -2   4  15      134.96     1056.37    329.03 o 
   0   4  15     1374.74     1963.30    484.83 o 
  -3   5  15      936.80      751.31    461.65 o 
  -1   5  15      274.36     1073.19   1256.92 o 
  -2   6  15     1681.69     1403.36    475.69 o 
                                                 
